# Supplementary material for: Endothelial clock regulates retinal angiogenesis and ganglion cell function
Source: Angiogenesis. 2025 Nov 15;29(1):6. doi: 10.1007/s10456-025-10018-4 (PMC12619741; doi:10.1007/s10456-025-10018-4)
Supplement: Supplementary file 1 — Supplementary Material 1 [file 10456_2025_10018_MOESM1_ESM.csv]

GeneID	Base mean	log2(FC)	StdErr	Wald-Stats	Pvalue	Padj	chromosome	Start	End	Strand		GeneName	1: tdtom	2: tdtom	3: tdtom	4: Bmal1	5: Bmal1	6: Bmal1
ENSMUSG00000060177	205.0693231	5.298013646	0.442980638	11.95992147	5.76E-33	1.21E-28	7	44112672	44116922	+	protein_coding	Klk1b22	1.230393292	0	0.714501643	389.588771	522.5498695	316.3324031
ENSMUSG00000048758	8698.355644	-4.278300888	0.423423799	-10.10406336	5.30E-24	5.54E-20	9	106429453	106431568	+	protein_coding	Rpl29	28967.14928	14845.66552	7462.25516	400.8404323	271.2077009	243.0157784
ENSMUSG00000045268	3910.786349	2.371768011	0.237849042	9.971736646	2.03E-23	1.41E-19	4	119169512	119174195	-	protein_coding	Zfp691	1144.265762	1155.322763	1163.208675	6499.240834	7822.701104	5679.978956
ENSMUSG00000050936	168.2157225	4.632564793	0.468863163	9.880419618	5.06E-23	2.12E-19	3	96269720	96279001	+	lincRNA	Gm42743	0	0	0	208.1557333	418.9036144	382.2349871
ENSMUSG00000066258	701.5665327	-4.645452792	0.469636512	-9.89159205	4.53E-23	2.12E-19	7	104299893	104315466	-	protein_coding	Trim12a	2299.605063	1230.488341	671.6315445	4.219372972	3.45487517	0
ENSMUSG00000069805	98.53824145	4.285457372	0.467455608	9.16762425	4.84E-20	1.69E-16	13	62864752	62888282	-	protein_coding	Fbp1	1.230393292	0	0	233.4719711	174.4711961	182.0558882
ENSMUSG00000086503	619.4290316	4.194258506	0.474513477	8.839071398	9.65E-19	2.88E-15	X	103460365	103483254	-	lincRNA	Xist	6.151966461	2.783910273	4.287009858	438.814789	2491.828717	772.7077971
ENSMUSG00000074516	106.7751431	-3.782879241	0.459991701	-8.223798898	1.97E-16	5.16E-13	9	7751724	7752204	+	processed_pseudogene	Gm10709	271.9169176	225.4967321	135.0408105	1.406457657	4.318593963	2.471346899
ENSMUSG00000074281	74.0134155	3.871771391	0.475298038	8.145986478	3.76E-16	8.75E-13	3	108379276	108383741	-	processed_transcript	Gm12522	1.230393292	0	0	153.3038846	151.1507887	138.3954263
ENSMUSG00000033491	104.0148189	3.582587569	0.485762562	7.375182545	1.64E-13	3.43E-10	9	86743648	86758443	+	protein_coding	Prss35	0	0	0	305.2013116	197.7916035	121.0959981
ENSMUSG00000003974	247.9425749	-3.254361556	0.450375676	-7.225882138	4.98E-13	9.47E-10	5	9485540	9725170	-	protein_coding	Grm3	390.0346736	772.0711157	275.0831326	8.438745943	18.13809464	23.88968669
ENSMUSG00000108866	73.5235446	3.502843986	0.485709253	7.211812349	5.52E-13	9.63E-10	7	100675087	100677760	+	lincRNA	Gm35082	0	0	0	178.6201225	154.6056639	107.9154813
ENSMUSG00000086409	75.71206964	3.479284532	0.486150609	7.156803818	8.26E-13	1.33E-09	6	17710597	17711207	-	processed_pseudogene	Gm13898	0	0	0	135.0199351	116.602037	202.6504457
ENSMUSG00000083695	65.07901081	3.3698455	0.487098383	6.918203015	4.57E-12	6.84E-09	X	163760138	163761329	-	protein_coding	Rnf138rt1	0	0	0	151.897427	135.6038504	102.9727875
ENSMUSG00000037705	56.27591703	3.207016171	0.488609616	6.563555162	5.25E-11	7.33E-08	9	42329618	42399929	-	protein_coding	Tecta	0	0	0	105.4843243	121.7843498	110.3868282
ENSMUSG00000054764	79.377501	3.074562847	0.490277833	6.271062327	3.59E-10	4.69E-07	8	45069136	45088506	+	protein_coding	Mtnr1a	0	0	0	240.5042594	145.9684759	89.79227067
ENSMUSG00000101166	61.2919706	3.034261149	0.489672075	6.19651661	5.77E-10	7.10E-07	7	44246725	44262720	+	processed_transcript	Gm28496	0	0	0.714501643	187.0588684	97.60022356	82.37822997
ENSMUSG00000028758	39.39209636	2.805232721	0.488667899	5.740570897	9.44E-09	1.10E-05	4	138250434	138301967	+	protein_coding	Kif17	0	0.927970091	1.429003286	70.32288286	65.64262824	98.03009366
ENSMUSG00000030532	2196.091725	2.129212115	0.374705302	5.682364522	1.33E-08	1.46E-05	7	80343103	80350547	+	protein_coding	Hddc3	789.9124936	720.1047906	367.2538445	5126.53816	2800.176326	3372.564735
ENSMUSG00000042210	3086.049259	-1.378543926	0.247268538	-5.575088278	2.47E-08	2.59E-05	9	106440050	106447678	-	protein_coding	Abhd14a	3995.08702	5340.467874	4291.296868	1803.078717	1489.051198	1597.313879
ENSMUSG00000042002	88.90898419	2.720128841	0.489483679	5.557138999	2.74E-08	2.73E-05	5	114254163	114273807	-	protein_coding	Foxn4	0	1.855940182	5.716013144	264.4140396	114.0108806	147.4570316
ENSMUSG00000084110	75.81884759	-2.431332344	0.438603094	-5.54335429	2.97E-08	2.82E-05	X	121913226	121913994	+	processed_pseudogene	Gm4992	177.1766341	121.5640819	117.1782695	12.65811891	17.27437585	9.061605297
ENSMUSG00000058743	295.1604049	-1.966844521	0.357622997	-5.499770816	3.80E-08	3.46E-05	7	45816459	45824782	-	protein_coding	Kcnj14	659.4908046	475.1206866	343.6752903	106.8907819	98.46394235	87.32092377
ENSMUSG00000110682	154.1245745	2.659580335	0.491177407	5.414704136	6.14E-08	5.35E-05	8	122760044	122763021	-	lincRNA	A530010L16Rik	1.230393292	0	0	500.698926	361.0344553	61.78367248
ENSMUSG00000029591	340.2302339	2.020251883	0.377245732	5.355267698	8.54E-08	6.91E-05	5	114130385	114139323	+	protein_coding	Ung	70.13241766	108.5725006	132.8973056	774.9581691	500.0931809	454.7278294
ENSMUSG00000005251	61.15378201	2.623706479	0.490022983	5.354251884	8.59E-08	6.91E-05	16	97741932	97763787	-	protein_coding	Ripk4	1.230393292	0	4.287009858	139.2393081	119.1931934	102.9727875
ENSMUSG00000096474	47.77368921	-2.539734133	0.488784419	-5.196021059	2.04E-07	0.000157767	1	179520377	179520857	-	processed_pseudogene	Gm5561	145.1864085	90.01309883	45.01360351	1.406457657	1.727437585	3.295129199
ENSMUSG00000059857	383.4679407	-2.201132825	0.428079415	-5.141879635	2.72E-07	0.000200459	3	109780039	110144011	-	protein_coding	Ntng1	903.1086765	729.3844915	409.4094415	45.00664503	82.91700409	130.9813857
ENSMUSG00000038759	408.7899968	-1.655701909	0.322253979	-5.137878876	2.78E-07	0.000200459	6	35177420	35247596	+	protein_coding	Nup205	778.838954	505.7436996	646.623987	172.9942918	144.2410384	204.2980103
ENSMUSG00000081227	3561.468723	-1.272854696	0.249900347	-5.093449091	3.52E-07	0.000245211	4	143671123	143671684	+	processed_pseudogene	Gm13082	4387.58248	5561.324755	5451.647536	2226.422471	1697.207427	2044.627668
ENSMUSG00000062190	1242.960025	-1.16173883	0.232619755	-4.994153776	5.91E-07	0.000398829	6	57702539	57739439	+	protein_coding	Lancl2	1524.457289	1853.156272	1856.98977	704.6352863	736.7521301	781.7694024
ENSMUSG00000028656	7840.049231	1.694230895	0.340543172	4.97508402	6.52E-07	0.000425892	4	122859046	122886056	-	protein_coding	Cap1	4216.557813	2376.531403	2973.041337	14717.17292	8516.267295	14240.72461
ENSMUSG00000030704	2891.81047	-1.611301273	0.324625836	-4.9635645	6.92E-07	0.000425892	7	100607409	100641268	+	protein_coding	Rab6a	4145.195002	5497.294819	3924.043024	932.4814267	1138.381369	1713.467183
ENSMUSG00000025154	1190.086874	-1.144224026	0.23046757	-4.964794076	6.88E-07	0.000425892	19	41766587	41802047	-	protein_coding	Arhgap19	1797.6046	1661.994433	1531.177021	758.0806772	647.7890944	743.8754166
ENSMUSG00000002100	68.18021569	2.433409377	0.491116369	4.95485292	7.24E-07	0.000432697	2	91118143	91136516	+	protein_coding	Mybpc3	1.230393292	1.855940182	0	191.2782414	171.8800397	42.83667958
ENSMUSG00000074818	57.97532509	2.396664056	0.490002321	4.891127962	1.00E-06	0.000582676	19	45026905	45045717	-	protein_coding	Pdzd7	0	0	0	195.4976143	88.09931684	64.25501938
ENSMUSG00000026527	280.8194057	-1.458083688	0.30399182	-4.796456986	1.61E-06	0.000913198	1	175059086	175492500	-	protein_coding	Rgs7	449.0935517	348.9167542	475.8580943	147.678054	137.331288	126.0386919
ENSMUSG00000032878	696.4102377	-1.228884388	0.26344913	-4.66459839	3.09E-06	0.001702502	11	28385684	28584324	-	protein_coding	Ccdc85a	1055.677445	910.3386593	1024.595356	424.7502125	433.5868339	329.5129199
ENSMUSG00000038342	908.0067641	1.417680005	0.304473633	4.656166746	3.22E-06	0.001728217	5	123394797	123457932	+	protein_coding	Mlxip	442.9415852	355.4125449	560.1692882	1554.135711	1117.652118	1417.729338
ENSMUSG00000084383	42.47195541	2.179438614	0.468629974	4.650659875	3.31E-06	0.00173064	2	24985983	24986466	+	processed_pseudogene	Gm13370	6.151966461	9.27970091	5.716013144	57.66476394	101.0550987	74.96418927
ENSMUSG00000087437	623.7852853	1.316425299	0.284911166	4.620476332	3.83E-06	0.001953707	4	154864505	154872003	-	antisense	Gm13112	398.6474267	265.399446	338.6737788	964.8299528	942.3172027	832.843905
ENSMUSG00000014956	3323.192379	-0.992175824	0.217413506	-4.563542729	5.03E-06	0.002505537	5	32458842	32517433	+	protein_coding	Ppp1cb	4083.675337	4700.168511	4650.691195	1954.976143	2260.35208	2289.291011
ENSMUSG00000031278	483.2769134	-1.452016428	0.329062898	-4.412580193	1.02E-05	0.004969994	X	142317992	142390535	-	protein_coding	Acsl4	905.5694631	716.3929102	584.462344	180.0265801	231.4766364	281.7335465
ENSMUSG00000068798	961.4928565	-1.13873226	0.259691951	-4.384934747	1.16E-05	0.005394182	3	105727266	105801336	-	protein_coding	Rap1a	1378.040487	1563.629603	1104.61954	589.3057584	566.5995279	566.7622222
ENSMUSG00000091383	34.24641663	2.138013461	0.487425866	4.386335663	1.15E-05	0.005394182	13	51202726	51203065	-	processed_pseudogene	Hist1h2al	0	0	0	64.69705223	87.23559805	53.54584948
ENSMUSG00000087259	1494.58114	-1.610218616	0.368383878	-4.371034438	1.24E-05	0.005624347	11	113043894	113201838	-	lincRNA	2610035D17Rik	2336.516862	2924.033757	1851.988259	774.9581691	730.7060985	349.2836951
ENSMUSG00000057596	386.4874165	-2.129551236	0.490147188	-4.344717851	1.39E-05	0.006207815	7	104470013	104507849	-	protein_coding	Trim30d	1582.285774	419.4424811	275.0831326	14.06457657	0.863718793	27.18481589
ENSMUSG00000113136	45.78540321	-2.11993429	0.488510674	-4.339586425	1.43E-05	0.006222164	12	99643092	99647221	+	lincRNA	Gm19951	139.034442	94.65294928	39.29759037	0	1.727437585	0
ENSMUSG00000026979	659.8912347	1.206648068	0.278895452	4.326524724	1.51E-05	0.006467901	2	24367579	24414954	+	protein_coding	Psd4	324.8238292	387.891498	417.2689595	797.4614916	936.2711711	1095.630459
ENSMUSG00000038775	399.2617885	-2.116593338	0.490739187	-4.31307178	1.61E-05	0.00673696	9	119052777	119071525	+	protein_coding	Vill	452.7847315	257.0477152	1629.063746	35.16144143	19.86553223	1.647564599
ENSMUSG00000037868	6489.468877	1.023309806	0.238158844	4.296753334	1.73E-05	0.007110111	10	67535474	67542188	+	protein_coding	Egr2	3889.273197	3889.122651	4654.978204	10195.41156	7937.575704	8370.451947
ENSMUSG00000042073	1969.549485	-1.526519755	0.356642243	-4.280255033	1.87E-05	0.007510968	9	106447458	106452923	+	protein_coding	Abhd14b	2004.310673	4018.110494	3173.101797	610.4026232	1062.374115	948.9972092
ENSMUSG00000063626	265.5605211	-1.490983725	0.350864835	-4.249453279	2.14E-05	0.008459313	8	28646716	29219636	-	protein_coding	Unc5d	533.9906888	348.9167542	347.2477985	95.63912069	139.0587256	128.5100388
ENSMUSG00000114862	286.7353213	1.798124971	0.428562454	4.195712798	2.72E-05	0.010539061	14	40294119	40295530	-	processed_pseudogene	Gm4817	89.81871033	44.54256437	135.0408105	608.9961656	323.0308284	518.9828488
ENSMUSG00000068303	21.42596149	2.053503799	0.491186709	4.180699036	2.91E-05	0.011054968	6	85152620	85156223	+	transcribed_unprocessed_pseudogene	Spr-ps1	2.460786584	0.927970091	1.429003286	42.19372972	35.4124705	46.13180878
ENSMUSG00000084846	98.47773512	1.677895279	0.40673915	4.125236721	3.70E-05	0.013359549	3	94994409	94997350	-	antisense	A730011C13Rik	35.68140548	39.90271391	32.86707558	111.1101549	209.0199478	162.285113
ENSMUSG00000028195	16059.20415	1.485822337	0.359743502	4.130227035	3.62E-05	0.013359549	3	145646975	145649981	-	protein_coding	Ccn1	5204.563626	7676.168593	8980.571151	36484.91809	18789.33861	19219.66483
ENSMUSG00000070780	923.30502	1.532055536	0.371320223	4.125968483	3.69E-05	0.013359549	5	66016548	66173118	-	protein_coding	Rbm47	339.5885487	310.8699805	550.1662651	1014.055971	2021.101975	1304.04738
ENSMUSG00000116249	48.92746414	2.021733582	0.490581662	4.12109489	3.77E-05	0.013371501	15	99457933	99465328	-	processed_transcript	Gm49484	0	5.567820546	2.143504929	46.41310269	136.4675692	102.9727875
ENSMUSG00000110057	1772.737362	-1.983608335	0.481870543	-4.116475602	3.85E-05	0.013414839	8	78486033	78486410	-	processed_pseudogene	Gm2225	5459.255038	3654.346218	620.1874262	523.2022485	171.0163209	208.4169218
ENSMUSG00000041782	29.13389017	1.985491183	0.48628353	4.082990805	4.45E-05	0.015248977	1	135818597	135833342	+	protein_coding	Lad1	0	0.927970091	0	30.94206846	80.32584771	62.60745478
ENSMUSG00000026812	1540.597011	0.891270164	0.218801792	4.073413459	4.63E-05	0.01563382	2	28641227	28691167	+	protein_coding	Tsc1	1015.074466	1034.686651	1116.766068	1850.898277	2194.709452	2031.447151
ENSMUSG00000020326	2819.739421	-1.136074222	0.280435536	-4.051106496	5.10E-05	0.016928886	11	40748551	40755311	-	protein_coding	Ccng1	4515.543383	3187.577263	4202.698664	1528.819473	1461.412197	2022.385546
ENSMUSG00000090215	33.16763078	1.976297233	0.48847012	4.045891763	5.21E-05	0.017039764	7	104329470	104336909	+	protein_coding	Trim34b	2.460786584	0	0.714501643	81.57454412	30.23015774	84.02579457
ENSMUSG00000045838	292.4591674	1.967519765	0.487376687	4.036959127	5.41E-05	0.017429152	2	118754157	118762661	-	protein_coding	Ccdc9b	24.60786584	7.423760728	95.02871853	621.6542845	485.4099614	520.6304134
ENSMUSG00000042460	361.4259837	-1.458916389	0.366638075	-3.979173158	6.92E-05	0.021922249	6	7844841	7875687	+	protein_coding	C1galt1	717.3192894	575.3414564	380.1148741	164.5555459	126.1029437	205.1217926
ENSMUSG00000111176	35.06159991	1.903520966	0.482461683	3.945434491	7.97E-05	0.024873887	9	70069866	70072034	+	TEC	Gm47233	0	0	0	109.7036973	57.00544031	43.66046188
ENSMUSG00000057751	1218.598905	-1.738327743	0.441000079	-3.941785557	8.09E-05	0.024884033	4	154170729	154275713	+	protein_coding	Megf6	3247.007898	1305.653918	1612.630208	267.2269549	215.9296981	663.1447513
ENSMUSG00000001065	2349.777161	0.943007339	0.241760811	3.900579812	9.60E-05	0.028681845	8	123254194	123269745	+	protein_coding	Zfp276	1613.045606	1580.333065	1489.021424	2680.708295	3676.8509	3058.703679
ENSMUSG00000090223	1476.91268	-1.302583823	0.333730285	-3.903103441	9.50E-05	0.028681845	16	96467605	96525793	+	protein_coding	Pcp4	2268.845231	2891.554804	1390.420197	696.1965403	816.214259	798.2450484
ENSMUSG00000027858	597.8011193	-1.51731959	0.390158615	-3.888981385	0.000100666	0.029251815	3	102734528	102801513	+	protein_coding	Tspan2	1011.383286	1076.445306	737.3656956	212.3751062	155.4693827	393.7679393
ENSMUSG00000090035	1270.676233	-1.307717194	0.336016807	-3.89182079	9.95E-05	0.029251815	10	99108158	99113247	+	protein_coding	Galnt4	2567.830801	1643.435031	1434.719299	649.7834376	524.2773071	804.0115245
ENSMUSG00000091956	922.5353623	1.520542696	0.39483404	3.851093227	0.000117592	0.033702109	9	67759436	67760930	+	protein_coding	C2cd4b	199.3237133	555.8540845	407.9804382	1749.633326	1539.146888	1083.273724
ENSMUSG00000041261	224.76918	-1.426698836	0.37219968	-3.833154389	0.00012651	0.035768279	4	8143361	8239041	-	protein_coding	Car8	318.6718627	320.1496814	397.9774152	64.69705223	124.3755061	122.7435627
ENSMUSG00000052681	14585.07861	-0.717089555	0.187813002	-3.818103901	0.000134481	0.037514901	10	117813870	117846035	-	protein_coding	Rap1b	17830.85959	18321.84148	18661.35391	10545.61951	11565.19463	10585.60255
ENSMUSG00000110622	411.151746	1.863378536	0.49115703	3.793854966	0.000148326	0.040832678	8	70703456	70717650	+	protein_coding	Iqcn	6.151966461	124.3479922	20.00604601	915.6039348	738.4795676	662.320969
ENSMUSG00000018126	202.2803632	-1.434464847	0.381479919	-3.760263064	0.000169735	0.046119362	15	79258194	79285537	-	protein_coding	Baiap2l2	403.5689999	245.9120741	287.2296605	123.7682738	70.82494099	82.37822997
ENSMUSG00000032570	1789.625122	-0.967793561	0.257605287	-3.756885481	0.000172041	0.046146737	9	105403538	105527319	-	protein_coding	Atp2c1	2342.668828	2427.569758	2464.316167	926.8555961	1219.570935	1356.769448
ENSMUSG00000045730	8925.9047	1.170755066	0.316659841	3.697200951	0.00021799	0.057731421	18	62177815	62179959	-	protein_coding	Adrb2	5063.068398	5137.242424	5062.244141	10532.96139	18138.95836	9620.953478
ENSMUSG00000072812	249.7851749	1.566506964	0.42455201	3.689788121	0.000224441	0.058696908	12	112772193	112802657	-	protein_coding	Ahnak2	49.21573169	77.02151755	157.9048631	368.4919062	446.5426158	399.5344154
ENSMUSG00000105710	26.7305242	1.788991452	0.487056508	3.673067542	0.000239656	0.061147378	3	152383805	152385217	-	TEC	Gm43859	0	1.855940182	2.143504929	23.90978017	50.09568997	82.37822997
ENSMUSG00000079363	62.66088972	1.767552589	0.480969988	3.674974811	0.000237873	0.061147378	5	105115766	105139586	-	protein_coding	Gbp4	2.460786584	0.927970091	0	25.31623783	259.1156378	88.14470607
ENSMUSG00000003206	2030.86046	0.931449629	0.254003263	3.667077421	0.000245339	0.061843045	17	55952639	55957022	+	protein_coding	Ebi3	1476.471951	1192.441567	1385.418686	3194.065339	2383.863868	2552.901347
ENSMUSG00000037548	422.8694185	1.32719673	0.362409503	3.662146598	0.000250111	0.062295418	17	34143306	34151555	+	protein_coding	H2-DMb2	273.1473109	227.3526723	134.3263089	725.7321511	505.2754937	671.3825742
ENSMUSG00000102854	24.31546892	1.78341381	0.489129106	3.646100359	0.00026625	0.065535095	16	77646339	77649426	+	TEC	C130023A14Rik	0	3.711880364	1.429003286	47.81956034	50.09568997	42.83667958
ENSMUSG00000035390	42.12747139	1.686645457	0.464105991	3.634181613	0.000278864	0.067062077	7	4690603	4715997	+	protein_coding	Brsk1	9.843146338	11.13564109	15.0045345	84.38745943	48.36825238	84.02579457
ENSMUSG00000082286	320.8431853	1.65931869	0.456350127	3.63606492	0.000276835	0.067062077	11	3125903	3131004	+	transcribed_unprocessed_pseudogene	Pisd-ps1	30.75983231	115.0682913	152.9033516	379.7435674	627.9235622	618.6605071
ENSMUSG00000074259	19.75756485	1.745477386	0.480926219	3.629407833	0.000284072	0.06753815	9	59680143	59718874	+	protein_coding	Gramd2	0	0	0.714501643	47.81956034	35.4124705	34.59885659
ENSMUSG00000020887	33.65121313	1.76761337	0.49094913	3.600400248	0.000317728	0.074691001	8	70863126	70865428	+	TEC	A230052G05Rik	1.230393292	7.423760728	5.716013144	67.50996755	83.78072288	36.24642119
ENSMUSG00000042429	787.9277711	-1.497689918	0.418162006	-3.581602098	0.000341494	0.07930572	1	134199222	134235431	-	protein_coding	Adora1	2052.296011	698.7614785	1014.592333	355.8337873	209.0199478	397.0630685
ENSMUSG00000105459	51.12744448	1.745495724	0.487912802	3.577474738	0.00034693	0.07930572	5	45857641	45858764	+	TEC	4930449I04Rik	0	3.711880364	7.14501643	129.3941045	38.00362687	128.5100388
ENSMUSG00000096573	54.12691458	1.700804902	0.475600448	3.576121316	0.00034873	0.07930572	10	77893416	77896114	+	lincRNA	1700009J07Rik	0	0	0	219.4073945	33.68503291	71.66906007
ENSMUSG00000030102	382.1405089	-1.243212128	0.34899587	-3.562254552	0.000367684	0.082004641	6	108213095	108551109	+	protein_coding	Itpr1	562.2897346	667.2104954	452.9940417	151.897427	187.426978	271.0243766
ENSMUSG00000021986	32164.94769	0.928150374	0.260590685	3.561717382	0.000368437	0.082004641	14	60373258	60388197	+	protein_coding	Amer2	19501.73368	22789.08949	21900.90436	36899.82309	53543.65539	38354.48009
ENSMUSG00000079658	4624.831302	-0.985598854	0.278500378	-3.538949787	0.000401722	0.087197242	1	16641724	16657042	-	protein_coding	Eloc	6263.932251	7812.580196	4765.725959	2766.502212	3166.393094	2973.854102
ENSMUSG00000027204	26.16202275	1.694775058	0.47911806	3.537280682	0.00040427	0.087197242	2	125300593	125507993	-	protein_coding	Fbn1	1.230393292	0	0	84.38745943	46.6408148	24.71346899
ENSMUSG00000048787	1150.013662	-0.972786785	0.274793416	-3.540065839	0.000400027	0.087197242	7	119852795	119896298	-	protein_coding	Dcun1d3	1877.580164	1428.14597	1362.554633	677.9125908	860.2639174	693.6246963
ENSMUSG00000038894	6860.066065	1.141392813	0.323014284	3.533567619	0.000409991	0.087528937	8	10984680	11008458	-	protein_coding	Irs2	4532.768889	3475.247991	3868.311895	11191.18358	11851.08555	6241.798485
ENSMUSG00000038264	273.4638517	-1.018252823	0.288982996	-3.52357348	0.000425769	0.089763445	9	57940111	57962865	+	protein_coding	Sema7a	403.5689999	356.3405149	365.8248412	157.5232576	196.0641659	161.4613307
ENSMUSG00000020152	4116.795521	-0.828877821	0.23537329	-3.5215458	0.000429039	0.089763445	11	20062303	20112913	-	protein_coding	Actr2	6102.75073	5083.420158	4830.745609	2576.630428	3129.253185	2977.973013
ENSMUSG00000105283	414.4543791	-1.694004615	0.482215723	-3.512960141	0.000443144	0.090896644	5	96910340	96922175	-	lincRNA	Gm33370	1625.349539	344.2769038	225.7825192	126.5811891	70.82494099	93.91118216
ENSMUSG00000091071	26.85333617	1.670495089	0.475389958	3.513946943	0.000441501	0.090896644	12	20814256	20815727	-	transcribed_unprocessed_pseudogene	1700030C10Rik	0	0	0	59.0712216	69.09750341	32.95129199
ENSMUSG00000038212	948.8594801	-1.385318704	0.395634086	-3.501515047	0.000462621	0.093970421	13	65064662	65112975	-	protein_coding	Mfsd14b	1772.996734	1017.05522	1593.338664	260.1946666	375.7176748	673.8539211
ENSMUSG00000022797	2117.522283	-1.540551005	0.441574499	-3.488768051	0.000485252	0.097619642	16	32608919	32632794	+	protein_coding	Tfrc	6100.289943	2737.511768	1533.320526	596.3380466	576.9641534	1160.70926
ENSMUSG00000117465	166.7609287	1.633224305	0.468638583	3.485040209	0.000492063	0.098047086	18	30267248	30272133	+	lincRNA	Gm49980	13.53432621	50.11038491	82.16768895	299.575481	319.5759533	235.6017377
ENSMUSG00000027487	2185.354286	1.650840969	0.474416438	3.479729698	0.00050192	0.099067624	2	154335379	154373010	-	protein_coding	Cdk5rap1	105.8138231	906.6267789	778.0922893	3879.010219	5000.06809	2442.514519
ENSMUSG00000052613	1343.524686	0.856056076	0.246353975	3.474902628	0.000511039	0.099924805	10	73099341	74649737	+	protein_coding	Pcdh15	976.932274	905.6988088	908.1315883	1473.967625	2004.691318	1791.726502
ENSMUSG00000040524	1626.1396	0.875784658	0.252494719	3.468526632	0.000523321	0.10137884	9	65692390	65827564	-	protein_coding	Zfp609	1044.603905	1159.034644	1135.343111	1839.646616	2557.471345	2020.737981
ENSMUSG00000029664	288.2750391	-1.570743239	0.455955262	-3.444950347	0.000571164	0.10863545	6	3962594	3988919	-	protein_coding	Tfpi2	889.5743503	236.6323732	312.9517197	80.16808646	76.87097254	133.4527326
ENSMUSG00000062825	3077.15287	1.083601937	0.314328177	3.44735858	0.000566097	0.10863545	11	120345689	120348542	-	protein_coding	Actg1	1683.178024	1350.196482	2496.468741	3909.952287	4922.333399	4100.788288
ENSMUSG00000073643	2486.499513	1.29645497	0.377137476	3.437619045	0.000586853	0.110613802	1	79702261	79776143	-	protein_coding	Wdfy1	2004.310673	869.5079753	864.5469881	3343.149851	3510.153173	4327.32842
ENSMUSG00000028560	1700.747605	-0.860582633	0.250919553	-3.429715309	0.000604215	0.112690563	4	98923809	98935543	+	protein_coding	Usp1	2172.874554	2331.988839	2179.230011	1320.66374	949.226953	1250.501531
ENSMUSG00000112003	162.1236319	1.522276107	0.44410577	3.427733233	0.000608643	0.112690563	12	77623548	77625009	-	processed_pseudogene	Gm4864	47.9853384	35.26286346	95.74322017	302.3883963	329.07686	162.285113
ENSMUSG00000005034	1767.726041	-1.055251805	0.308331091	-3.422463172	0.000620565	0.113643532	3	146729573	146812990	-	protein_coding	Prkacb	2094.129383	2359.827941	2915.881205	843.8745943	988.0942987	1404.548821
ENSMUSG00000085208	2791.579935	-0.849948398	0.248473707	-3.420677418	0.000624654	0.113643532	11	86201369	86304443	+	antisense	Brip1os	4328.523602	3474.320021	3136.662213	1877.620972	1826.765246	2105.587558
ENSMUSG00000092517	35.62097672	1.615576079	0.474050484	3.408025375	0.000654348	0.118019576	7	101552452	101560865	-	polymorphic_pseudogene	Art2a	0	0	0.714501643	147.678054	23.3204074	42.01289728
ENSMUSG00000028800	1554.091035	-1.112591523	0.327012371	-3.402291845	0.000668232	0.118113761	4	129516103	129542713	-	protein_coding	Hdac1	2820.061426	2230.840099	1547.610559	727.1386088	917.2693577	1081.626159
ENSMUSG00000015656	3912.125376	-1.158717361	0.340686544	-3.401124524	0.000671093	0.118113761	9	40800983	40810087	+	protein_coding	Hspa8	7351.599921	4553.549237	4945.065872	2189.854572	2902.095143	1530.587513
ENSMUSG00000020273	174.761346	-1.098375819	0.323335482	-3.397016047	0.00068125	0.118113761	11	23862645	23895253	-	protein_coding	Papolg	243.6178719	241.2722237	253.6480833	106.8907819	117.4657558	85.67335917
ENSMUSG00000055560	23.02960245	1.622069716	0.477602614	3.396274784	0.000683097	0.118113761	13	67405708	67421418	-	protein_coding	Zfp459	0	0	1.429003286	42.19372972	67.37006582	27.18481589
ENSMUSG00000022559	6068.468375	0.685989513	0.201801772	3.399323541	0.000675528	0.118113761	15	76535720	76538746	-	protein_coding	Fbxl6	4308.837309	4474.671779	4984.363462	7419.064142	7294.968922	7928.904635
ENSMUSG00000058400	307.4236064	-1.544505861	0.455164885	-3.393288703	0.000690588	0.118430204	3	36179423	36222313	-	protein_coding	Qrfpr	563.5201278	778.5669063	184.3414239	73.13579817	95.87278598	149.1045962
ENSMUSG00000110397	35.47076652	1.655757928	0.488533782	3.389239372	0.000700868	0.119215936	8	56311303	56314909	+	TEC	Gm45540	0	3.711880364	6.430514787	50.63247566	99.32766115	52.72206718
ENSMUSG00000032577	939.9168728	-1.334505829	0.39408204	-3.386365516	0.00070825	0.11950002	9	107254926	107289877	-	protein_coding	Mapkapk3	1224.241326	854.6604538	2213.52609	527.4216214	320.439672	499.2120736
ENSMUSG00000063568	342.0360701	-1.185212528	0.353223732	-3.355415907	0.000792457	0.132638359	6	52768796	53068631	-	protein_coding	Jazf1	436.7896187	560.493935	491.5771304	125.1747315	247.8872935	190.2937112
ENSMUSG00000059159	321.2489254	-1.644450215	0.490905126	-3.349833051	0.000808603	0.133209354	6	52346729	52346942	-	processed_pseudogene	Gm8129	1039.682332	661.6426749	52.87312159	36.56789909	70.82494099	65.90258398
ENSMUSG00000025423	1663.482511	-0.809410663	0.241607628	-3.350103922	0.000807812	0.133209354	18	77065207	77153800	+	protein_coding	Pias2	2495.237597	1962.656742	1987.029069	1081.565938	1201.43284	1252.972878
ENSMUSG00000040118	376.4550996	-1.387504584	0.414543133	-3.347069277	0.000816708	0.13349347	5	15934690	16374511	+	protein_coding	Cacna2d1	829.285079	617.1001105	311.5227164	140.6457657	128.6941001	231.4828262
ENSMUSG00000080968	847.7223091	-0.877846215	0.263454059	-3.332065631	0.000862039	0.137007014	X	53883610	53884420	-	processed_pseudogene	Atf1-ps	959.706768	1131.195541	1261.0954	651.1898953	513.9126816	569.2335691
ENSMUSG00000029298	492.6605351	1.062058731	0.318811591	3.33130526	0.000864398	0.137007014	5	105077629	105139539	-	protein_coding	Gbp9	279.2992773	233.8484629	380.1148741	625.8736574	804.9859147	631.8410239
ENSMUSG00000021697	385.6539412	-1.107675149	0.33188115	-3.337565724	0.000845157	0.137007014	13	108316331	108407782	+	protein_coding	Depdc1b	462.6278779	448.209554	725.9336693	250.349463	197.7916035	229.0114793
ENSMUSG00000023034	4772.084875	1.274326805	0.382487894	3.331678791	0.000863238	0.137007014	15	101254268	101274795	+	protein_coding	Nr4a1	2422.644392	2659.562281	2142.790428	11763.61184	4683.083293	4960.817009
ENSMUSG00000027177	1197.808232	-1.237214543	0.37204156	-3.325474025	0.000882683	0.137637483	2	104426480	104494446	-	protein_coding	Hipk3	2700.713276	1386.387316	1221.083308	517.5764178	770.437163	590.6519089
ENSMUSG00000028648	566.6096437	-1.526815171	0.459260696	-3.324506508	0.000885752	0.137637483	4	123712709	123718202	-	protein_coding	Ndufs5	1453.094478	1082.013126	280.7991457	220.8138522	241.8412619	121.0959981
ENSMUSG00000029156	2236.306973	-0.946714529	0.285180778	-3.319699647	0.000901143	0.137637483	5	73632748	73647790	-	protein_coding	Sgcb	3753.929935	2749.57538	2532.193823	1430.367437	1250.664812	1701.110449
ENSMUSG00000044229	242.3058838	-1.630124389	0.490967086	-3.320231509	0.000899428	0.137637483	9	48162022	48400025	+	protein_coding	Nxpe4	44.29415852	430.5781222	873.1210078	59.0712216	13.81950068	32.95129199
ENSMUSG00000041057	1955.417425	-0.781324602	0.23536277	-3.319660969	0.000901268	0.137637483	17	71615894	71659031	+	protein_coding	Wdr43	2753.620188	2594.604374	2165.65448	1293.941045	1413.043945	1511.64052
ENSMUSG00000027249	36.99669443	1.563038578	0.472918456	3.305091094	0.000949455	0.143945688	2	91625319	91636414	-	protein_coding	F2	0	0	1.429003286	54.85184863	145.1047572	20.59455749
ENSMUSG00000033849	329.3095193	-1.486483386	0.450546924	-3.299286503	0.000969309	0.14589848	1	143640663	143654614	+	protein_coding	B3galt2	227.6227591	854.6604538	528.0167142	68.9164252	144.2410384	152.3997254
ENSMUSG00000020042	267.6970292	-1.58020604	0.479698003	-3.294168475	0.000987133	0.147519996	10	85386813	85660292	+	protein_coding	Btbd11	750.5399083	512.2394902	122.8942826	33.75498377	83.78072288	102.9727875
ENSMUSG00000039201	1192.313172	0.944705671	0.287180048	3.289593683	0.001003322	0.148875834	X	8154471	8176181	-	protein_coding	Tbc1d25	718.5496827	944.6735526	673.7750494	1852.304735	1313.716284	1650.859729
ENSMUSG00000110246	447.8910608	-1.607660263	0.489972546	-3.281123149	0.001033946	0.15233955	8	50743290	50916997	-	lincRNA	C130073E24Rik	1820.982073	422.2263914	167.9078861	39.3808144	133.8764128	102.9727875
ENSMUSG00000032872	1288.518022	-0.814260224	0.248323377	-3.279031698	0.001041639	0.15239985	9	87022013	87077774	+	protein_coding	Cyb5r4	1510.922963	1725.096399	1766.962563	765.1129655	978.593392	984.4198481
ENSMUSG00000080896	3634.890045	-1.442389973	0.440349687	-3.275555805	0.001054543	0.153216278	X	38969816	38969990	+	processed_pseudogene	Gm14567	8525.395122	7266.933783	1669.075838	1475.374082	1425.999727	1446.561718
ENSMUSG00000027811	606.2026645	-0.895491254	0.273706149	-3.271725018	0.001068935	0.154236245	3	79629078	79632820	+	protein_coding	4930579G24Rik	789.9124936	804.5500689	818.1043813	421.9372972	328.2131412	474.4986046
ENSMUSG00000020572	3146.95383	-1.058280299	0.323873826	-3.267569695	0.001084752	0.155446382	12	32819544	32853349	+	protein_coding	Nampt	4789.921087	4808.741012	3581.082235	1305.192706	1894.135312	2502.650626
ENSMUSG00000032902	1479.174141	-1.259974615	0.386729763	-3.258023392	0.001121912	0.157540249	3	104638667	104658462	+	protein_coding	Slc16a1	1854.202691	2741.223649	2032.042673	648.37698	432.7231151	1166.475736
ENSMUSG00000028736	239.9822628	1.236359935	0.379482817	3.258012958	0.001121953	0.157540249	4	139737061	139833528	-	protein_coding	Pax7	72.59320424	140.1234837	160.048368	343.1756684	388.6734567	335.279396
ENSMUSG00000019027	64.33088133	1.559138094	0.478240695	3.260153538	0.001113519	0.157540249	14	31260374	31323896	-	protein_coding	Dnah1	0	0.927970091	7.859518074	234.8784288	49.23197118	93.08739987
ENSMUSG00000111662	42.6066751	1.59389613	0.491034932	3.245993361	0.001170416	0.162710705	9	55938251	55952409	+	transcribed_processed_pseudogene	Gm7435	2.460786584	12.06361118	9.28852136	37.97435674	130.4215377	63.43123708
ENSMUSG00000014303	814.021063	1.182539294	0.364414069	3.245042916	0.001174329	0.162710705	16	4594712	4624924	+	protein_coding	Glis2	431.8680456	263.5435058	635.1919607	1334.728317	1094.33171	1124.462839
ENSMUSG00000021482	2321.144615	-0.751357779	0.231892726	-3.240109308	0.001194839	0.164463281	13	64275279	64312710	-	protein_coding	Prxl2c	2717.938783	3030.750317	3095.221118	1455.683675	1820.719215	1806.554583
ENSMUSG00000103156	70.98862931	1.365356697	0.422956494	3.228125627	0.001246042	0.168191606	1	180763496	180768656	-	lincRNA	Gm38293	38.14219206	20.415342	35.72508215	115.3295279	117.4657558	98.85387596
ENSMUSG00000070808	508.4452943	0.821738485	0.254464217	3.229288952	0.001240984	0.168191606	7	15970671	16047921	-	protein_coding	Bicra	386.3434938	351.7006645	333.6722673	659.6286412	597.6934045	721.6332945
ENSMUSG00000024766	394.1128245	-1.362645116	0.421785737	-3.230657172	0.00123506	0.168191606	19	33555159	33761951	-	protein_coding	Lipo3	737.0055821	705.2572692	397.2629135	102.671409	139.9224444	282.5573288
ENSMUSG00000059588	171.5152187	-1.512571344	0.471244065	-3.209740891	0.001328547	0.176707243	2	84330625	84425411	-	protein_coding	Calcrl	515.5347895	231.0645527	117.8927711	30.94206846	57.8691591	75.78797157
ENSMUSG00000003484	767.0279117	1.272008566	0.396748799	3.206080444	0.001345564	0.176707243	8	71988481	72009626	-	protein_coding	Cyp4f18	273.1473109	293.2385488	573.0303177	1658.213578	936.2711711	868.2665439
ENSMUSG00000033186	2587.613338	-1.040262298	0.324590689	-3.204843313	0.00135136	0.176707243	14	99034543	99046134	-	protein_coding	Mzt1	3422.954139	4959.072166	2409.29954	1585.07778	1620.336455	1528.939948
ENSMUSG00000038233	18.4499878	1.520621436	0.473624097	3.210608255	0.001324544	0.176707243	9	121950987	121980209	+	protein_coding	Gask1a	1.230393292	0	0	22.50332252	45.77709601	41.18911498
ENSMUSG00000024968	3018.884858	0.818002569	0.25501859	3.207619365	0.001338385	0.176707243	19	7267324	7275225	+	protein_coding	Rcor2	1753.310441	2135.259179	2481.464206	3939.487898	4277.99918	3525.788243
ENSMUSG00000028661	3974.838761	1.115855739	0.348854466	3.198628221	0.001380831	0.179439435	4	136929418	136956816	-	protein_coding	Epha8	1521.996503	1929.249819	3402.456824	5056.215278	6307.738342	5631.375801
ENSMUSG00000074652	21.35104653	1.524058376	0.478130435	3.187536839	0.001434902	0.184178007	2	155611211	155634307	+	protein_coding	Myh7b	1.230393292	1.855940182	0	57.66476394	49.23197118	18.12321059
ENSMUSG00000113515	16.86126263	1.503696503	0.471738752	3.187561967	0.001434777	0.184178007	13	30784432	30795226	-	lincRNA	Gm29675	0	0	0.714501643	46.41310269	28.50272015	25.53725129
ENSMUSG00000090125	844.0330994	1.284978093	0.404047627	3.180263924	0.00147141	0.187173789	4	124656806	124660655	+	protein_coding	Pou3f1	235.0051188	360.9803654	633.0484557	1749.633326	1134.062775	951.4685561
ENSMUSG00000032643	249.9895477	1.549748878	0.487444353	3.17933497	0.001476134	0.187173789	4	124700700	124708611	+	protein_coding	Fhl3	111.9657896	64.02993628	8.574019717	405.0598053	321.3033908	589.0043443
ENSMUSG00000021361	8158.567481	-1.07286699	0.337639973	-3.177547318	0.001485265	0.187197013	13	41016291	41022586	+	protein_coding	Tmem14c	13822.23825	12595.33805	7994.558884	6542.841021	4079.343857	3917.084835
ENSMUSG00000039205	3617.68393	0.712313404	0.224779124	3.168948221	0.001529916	0.191670136	2	32352326	32380970	+	protein_coding	Ciz1	3018.154746	2360.755911	2700.816211	4804.459357	4294.409837	4527.507519
ENSMUSG00000024426	3106.04778	1.014879749	0.321310277	3.158566101	0.001585473	0.197448075	17	35897594	35910075	-	protein_coding	Atat1	1326.363969	1831.81296	2614.361512	3760.867775	4598.438852	4504.441615
ENSMUSG00000040061	672.6234616	1.118119869	0.354758418	3.151778255	0.001622795	0.199718286	2	118707516	118728438	-	protein_coding	Plcb2	350.6620883	271.8952367	529.4457175	1206.74067	779.0743509	897.9227067
ENSMUSG00000040820	738.1443479	-0.925039739	0.293404226	-3.152782606	0.001617222	0.199718286	16	94128881	94313571	-	protein_coding	Hlcs	1237.775652	802.6941287	930.9956409	454.2858233	457.7709601	545.3438824
ENSMUSG00000029088	515.9343518	-1.439485229	0.457083435	-3.149283301	0.001636714	0.200253447	5	48389501	49524907	-	protein_coding	Kcnip4	1113.505929	785.062697	618.7584229	77.35517115	126.1029437	374.8209464
ENSMUSG00000033882	17.31937411	1.480287308	0.470376843	3.147024199	0.001649413	0.200633843	3	82837227	82876483	-	protein_coding	Rbm46	0	0	0.714501643	19.6904072	42.32222084	41.18911498
ENSMUSG00000045179	273.1947936	1.257222069	0.40223956	3.125555503	0.001774696	0.213391866	X	60891365	60893430	-	protein_coding	Sox3	78.7451707	183.738078	143.6148303	489.4472647	457.7709601	285.852458
ENSMUSG00000097990	33.01436422	1.500474932	0.47986778	3.12685076	0.001766896	0.213391866	19	47512981	47516578	+	antisense	Gm19557	0	0.927970091	5.716013144	95.63912069	58.73287789	37.07020349
ENSMUSG00000097398	112.3881075	-1.481029544	0.474370215	-3.122096406	0.001795681	0.214681391	1	88754889	88755736	+	lincRNA	Platr5	216.5492194	284.8868179	64.30514787	45.00664503	38.86734567	24.71346899
ENSMUSG00000022674	357.7692011	-1.217542715	0.39133756	-3.111233985	0.001863073	0.221472743	16	15552076	15595773	-	protein_coding	Ube2v2	514.3043962	754.439684	322.240241	227.8461405	140.7861632	186.998582
ENSMUSG00000027601	3274.412844	-0.880272794	0.283288924	-3.107332195	0.001887841	0.223149239	3	19187326	19220817	+	protein_coding	Mtfr1	4869.896651	4076.57261	4058.369333	1672.278154	2714.668165	2254.692154
ENSMUSG00000078452	184.3099572	-1.290450743	0.417171132	-3.093336625	0.001979195	0.232633239	10	22360551	22374139	+	protein_coding	Raet1d	451.5543383	202.2974798	190.7719387	98.452036	82.05328529	80.73066537
ENSMUSG00000058806	49.69188713	-1.503454187	0.486674072	-3.089242419	0.002006676	0.234545705	10	61838235	61979108	-	protein_coding	Col13a1	118.1177561	113.2123511	27.86556408	11.25166126	11.2283443	16.47564599
ENSMUSG00000031176	6170.636403	-0.977095976	0.318137904	-3.071296958	0.002131311	0.24234392	X	9654266	9663003	-	protein_coding	Dynlt3	7671.502177	11168.12005	6458.380352	3012.632302	4205.446801	4507.736744
ENSMUSG00000002897	3286.83287	0.790824228	0.257458185	3.071660849	0.002128714	0.24234392	6	120463246	120487559	+	protein_coding	Il17ra	2086.747024	2052.669841	2883.728631	3966.210593	4230.494646	4501.146486
ENSMUSG00000003153	451.1426236	-1.100138279	0.357879644	-3.074045414	0.002111773	0.24234392	6	122727808	122801640	-	protein_coding	Slc2a3	397.4170334	865.7960949	663.7720264	274.2592432	245.2961371	260.3152067
ENSMUSG00000007591	37.06802276	1.448253672	0.471064809	3.074425524	0.002109084	0.24234392	14	55650183	55652539	+	protein_coding	Tssk4	0	0	3.572508215	87.20037475	31.95759533	99.67765826
ENSMUSG00000092056	25.28006043	1.494397189	0.48585178	3.075829403	0.002099179	0.24234392	18	84658931	84659844	-	processed_pseudogene	Gm7289	4.921573169	7.423760728	7.859518074	57.66476394	28.50272015	45.30802648
ENSMUSG00000028167	158.6428805	0.996242465	0.324927324	3.066047057	0.002169092	0.244432477	3	135281220	135304426	+	protein_coding	Bdh2	110.7353963	84.44527828	102.173735	229.2525981	217.6571357	207.5931395
ENSMUSG00000002910	1753.469071	0.822375449	0.268267736	3.065502628	0.002173045	0.244432477	8	70835128	70839720	-	protein_coding	Arrdc2	1203.32464	1134.907421	1340.405082	2398.010306	2651.616693	1792.550284
ENSMUSG00000044676	2535.467607	0.822609327	0.268587722	3.062721263	0.002193343	0.245396329	8	110079745	110092741	+	protein_coding	Zfp612	1458.016051	2103.708196	1756.95954	2857.921959	3729.537746	3306.662151
ENSMUSG00000019998	8302.591648	-0.725410948	0.237259247	-3.057461222	0.002232205	0.248415944	10	24149301	24190222	+	protein_coding	Stx7	8819.459119	11428.87964	11181.23621	5662.398528	5956.204794	6767.371592
ENSMUSG00000105402	267.4769128	1.438960699	0.471745812	3.050288234	0.002286218	0.25087249	5	64593856	64610700	-	lincRNA	Gm3716	31.9902256	144.7633342	97.8867251	556.9572322	582.1464662	191.1174935
ENSMUSG00000057802	35.26153395	1.47149422	0.482258498	3.051256175	0.002278861	0.25087249	9	110989498	111008029	+	processed_transcript	Gm10030	0	8.351730819	1.429003286	60.47767926	63.05147186	78.25931847
ENSMUSG00000039789	190.6513812	1.455568665	0.477273362	3.049758864	0.002290252	0.25087249	16	3858320	3884561	-	protein_coding	Zfp597	24.60786584	125.2759623	33.58157722	452.8793656	234.0677928	273.4957235
ENSMUSG00000079067	366.360037	-1.236712663	0.406631836	-3.0413572	0.002355143	0.254026766	5	84123312	84123591	+	processed_pseudogene	Hmgn2-ps1	572.1328809	797.1263082	280.0846441	164.5555459	221.9757297	162.285113
ENSMUSG00000062519	1355.572443	1.002486902	0.3295525	3.041964188	0.002350399	0.254026766	6	47835660	47873537	+	protein_coding	Zfp398	561.0593413	968.800775	994.5862871	1489.438659	2116.111042	2003.438553
ENSMUSG00000103621	25.83995752	1.443935033	0.475255996	3.038225811	0.002379756	0.254026766	9	108530831	108532765	+	TEC	Gm38366	0	2.783910273	1.429003286	47.81956034	89.82675443	13.1805168
ENSMUSG00000038736	600.8019416	-0.845907802	0.278398143	-3.038482196	0.002377732	0.254026766	15	44373162	44428307	-	protein_coding	Nudcd1	853.8929448	707.1132093	800.9563419	482.4149764	340.3052043	420.1289728
ENSMUSG00000024502	1392.645671	-1.064932795	0.350457489	-3.038693217	0.002376067	0.254026766	18	43531406	43687773	-	protein_coding	Jakmip2	1533.070042	2875.779312	1476.160395	984.52036	771.3008818	715.0430361
ENSMUSG00000032018	1198.941334	-1.076034172	0.354432855	-3.035932352	0.002397932	0.254667637	9	42251594	42264256	-	protein_coding	Sc5d	2143.345115	1849.444391	1094.616517	713.0740322	519.9587131	873.2092377
ENSMUSG00000020021	381.6572648	-1.156870708	0.381819357	-3.029890151	0.002446427	0.258505787	10	94036000	94145339	+	protein_coding	Fgd6	597.97114	406.4508999	663.7720264	125.1747315	228.0217612	268.5530297
ENSMUSG00000024042	370.2006797	-0.962796605	0.318692392	-3.021084372	0.002518712	0.264806458	17	31844249	31855804	-	protein_coding	Sik1	554.9073748	422.2263914	535.8762323	209.5621909	201.2464787	297.3854102
ENSMUSG00000023074	1935.388645	-0.80388182	0.266696345	-3.014221361	0.002576397	0.265533933	X	53344597	53370502	-	protein_coding	Mospd1	2457.095405	2653.06649	2403.583527	1161.734025	1230.799279	1706.053143
ENSMUSG00000032959	10172.28109	-0.797346246	0.264423549	-3.015413152	0.002566294	0.265533933	5	117282653	117287625	-	protein_coding	Pebp1	14781.94501	13353.48961	11268.40541	8378.268264	7434.027648	5817.5506
ENSMUSG00000053198	381.1575009	-1.466596537	0.486150323	-3.016755246	0.00255496	0.265533933	7	27497387	27520214	+	protein_coding	Prx	1792.683027	272.8232068	74.30817088	102.671409	17.27437585	27.18481589
ENSMUSG00000066568	5304.317125	-0.818981918	0.271467376	-3.016870495	0.002553989	0.265533933	7	34344645	34393315	-	protein_coding	Lsm14a	6998.477046	7020.093738	6671.301841	2741.185974	4197.673332	4197.170817
ENSMUSG00000029663	32855.10904	-1.409539022	0.470170781	-2.997929855	0.002718202	0.277182017	6	3993791	3997436	+	protein_coding	Gngt1	81661.20281	69688.69789	10641.78747	7728.484826	16621.40444	10789.07678
ENSMUSG00000051768	3381.830782	0.888297102	0.296212319	2.998852669	0.002709983	0.277182017	7	24546288	24573440	+	protein_coding	Xrcc1	2206.095173	1649.930822	2943.746769	4624.432777	4658.899167	4207.879987
ENSMUSG00000048897	14130.78451	0.979795824	0.326957884	2.996703463	0.00272916	0.277182017	7	80024813	80094173	+	protein_coding	Zfp710	12269.48191	6627.56239	7792.354919	23508.93974	18721.96855	15864.39953
ENSMUSG00000038473	370.7165945	1.328619688	0.444628766	2.988155043	0.002806671	0.277503171	1	170302667	170589861	-	protein_coding	Nos1ap	60.28927132	145.6913043	270.7961227	562.5830629	702.2033784	482.7364276
ENSMUSG00000103697	17.11404638	1.404181361	0.468994311	2.994026427	0.002753221	0.277503171	X	103576425	103581101	-	TEC	Gm38020	0	0	1.429003286	23.90978017	33.68503291	43.66046188
ENSMUSG00000028681	51.92549183	1.389287299	0.464653442	2.989942982	0.002790295	0.277503171	4	117096074	117116101	+	protein_coding	Ptch2	0	2.783910273	0	18.28394954	100.1913799	190.2937112
ENSMUSG00000043484	3753.040033	-0.774818095	0.258970717	-2.991913922	0.002772344	0.277503171	5	69461151	69461743	+	processed_pseudogene	Gm5867	4556.146361	5913.95339	3969.056627	2797.44428	2555.743907	2725.89563
ENSMUSG00000040204	3440.561167	-1.218643488	0.407902442	-2.987585664	0.002811905	0.277503171	9	65890236	65903266	+	protein_coding	Pclaf	8307.615509	4568.396758	2557.20138	2289.713066	1499.415824	1421.024467
ENSMUSG00000024055	1814.473576	0.879251802	0.294185749	2.988764093	0.002801083	0.277503171	17	32924687	32947402	-	protein_coding	Cyp4f13	1157.800088	1024.47898	1486.163418	1918.408244	2881.365892	2418.624832
ENSMUSG00000091264	2037.735271	-0.915766506	0.307415491	-2.978921146	0.002892652	0.283132387	13	41249843	41276577	+	protein_coding	Smim13	3370.047227	2049.885931	2786.556408	1070.314277	1381.950068	1567.657716
ENSMUSG00000071711	217.2838015	-1.357421179	0.455729827	-2.978565583	0.00289601	0.283132387	15	78406415	78414013	+	protein_coding	Mpst	314.9806828	553.9981443	172.194896	88.6068324	126.9666625	46.95559108
ENSMUSG00000066191	781.0371114	1.424115366	0.478721965	2.974827708	0.002931531	0.283951395	4	47015668	47057427	-	protein_coding	Anks6	59.05887803	178.1702575	527.3022126	1860.74348	1101.241461	959.7063791
ENSMUSG00000094437	942.0926793	-0.839972095	0.282337768	-2.975061047	0.002929302	0.283951395	9	44464242	44464599	+	processed_pseudogene	Gm9830	1246.388405	1467.120714	988.1557723	659.6286412	721.2051918	570.0573514
ENSMUSG00000038914	3615.609678	0.825370289	0.277847417	2.970588311	0.002972299	0.286573488	2	180657963	180709999	-	protein_coding	Dido1	2621.968106	2299.509885	2632.224053	3864.945642	6039.121798	4235.888585
ENSMUSG00000026434	1744.348278	-0.846910979	0.28597994	-2.961434915	0.003062092	0.287492732	1	131910533	131936321	+	protein_coding	Nucks1	2215.938319	2523.150677	2132.072903	1084.378854	972.5473604	1538.001554
ENSMUSG00000094410	58.19657012	1.452528495	0.491293428	2.95653964	0.003111122	0.287492732	1	133619939	133661318	-	protein_coding	Gm38394	20.91668597	1.855940182	14.29003286	150.4909693	57.00544031	104.6203521
ENSMUSG00000026739	1188.181703	-1.16611537	0.39386016	-2.960734517	0.003069064	0.287492732	2	18677017	18686629	+	protein_coding	Bmi1	1200.863853	2050.813901	1978.45505	323.4852612	774.7557569	800.7163953
ENSMUSG00000026788	1649.129513	0.777809043	0.263152458	2.955735435	0.003119245	0.287492732	2	33450286	33468559	-	protein_coding	Zbtb43	1077.824524	1179.449986	1283.959453	1713.065426	2478.872935	2161.604754
ENSMUSG00000031433	219.3699578	-1.069332013	0.361719115	-2.956249666	0.003114049	0.287492732	X	139889510	139998595	-	protein_coding	Rbm41	255.9218048	339.6370533	336.5302739	97.04557835	115.7383182	171.3467183
ENSMUSG00000031283	95.79421947	1.456496704	0.491286112	2.964660855	0.003030168	0.287492732	X	143285673	143394262	-	protein_coding	Chrdl1	1.230393292	28.76707282	30.00906901	210.9686486	156.3331015	147.4570316
ENSMUSG00000055923	422.0917926	-1.131297618	0.38179307	-2.963117211	0.003045406	0.287492732	5	76873658	76905514	-	protein_coding	Aasdh	844.0497985	636.5874824	352.9638117	202.5299026	278.1174512	218.3023094
ENSMUSG00000097253	23.64460404	1.452630686	0.490712152	2.960250079	0.003073894	0.287492732	6	128356003	128358837	+	antisense	Gm26770	2.460786584	1.855940182	8.574019717	30.94206846	53.55056514	44.48424418
ENSMUSG00000043999	25.01234042	1.432463649	0.484339129	2.957563334	0.00310081	0.287492732	11	30885357	30893729	+	protein_coding	Gpr75	0	3.711880364	5.001511501	67.50996755	29.36643895	44.48424418
ENSMUSG00000091387	26.30548907	1.368331397	0.462370589	2.959382432	0.003082563	0.287492732	13	96924688	96950906	+	protein_coding	Gcnt4	0	0	0.714501643	85.79391709	10.36462551	60.95989018
ENSMUSG00000025782	3590.010638	0.751479903	0.254603993	2.951563698	0.003161693	0.290126958	2	9914551	10048596	-	protein_coding	Taf3	2645.345578	2164.026252	3013.76793	4198.276107	5163.310942	4355.337018
ENSMUSG00000087362	750.1449284	1.081233605	0.36711496	2.945218044	0.003227271	0.290870639	2	84500759	84531322	-	lincRNA	Gm13710	396.1866401	586.4770975	317.2387295	1472.561167	804.1221959	924.2837403
ENSMUSG00000048001	6629.876891	1.392829747	0.472994895	2.944703551	0.003232642	0.290870639	4	154960922	154962371	+	protein_coding	Hes5	986.7754204	4023.678315	2041.331194	21468.16968	6749.098645	4510.208091
ENSMUSG00000053338	23.28167074	1.36500067	0.463181699	2.947009075	0.003208638	0.290870639	7	3486499	3502624	-	protein_coding	Tarm1	0	0.927970091	0	74.54225583	52.68684635	11.5329522
ENSMUSG00000079559	63.88701984	-1.447015746	0.490817735	-2.948173308	0.003196578	0.290870639	9	51270257	51279651	-	protein_coding	Colca2	223.9315792	74.23760728	40.01209201	7.032288286	22.45668861	15.65186369
ENSMUSG00000024112	978.9955794	0.987232475	0.33546993	2.94283447	0.003252223	0.290870639	17	25374284	25433783	-	protein_coding	Cacna1h	852.6625515	441.7137633	538.7342389	1520.380727	1365.539411	1154.942784
ENSMUSG00000002625	15587.84543	0.792595738	0.269339355	2.94274017	0.003253213	0.290870639	17	32321423	32350607	-	protein_coding	Akap8l	10673.66181	11601.48208	10901.15157	16402.1092	25670.58623	18278.08167
ENSMUSG00000019852	216.9523508	-1.35476537	0.461162092	-2.937720586	0.003306349	0.294363517	10	18581838	18743949	-	protein_coding	Arfgef3	639.804512	187.4499584	217.9230011	123.7682738	74.27981616	58.48854328
ENSMUSG00000006546	19.49618371	1.371194504	0.467480469	2.933158915	0.003355321	0.297138542	1	74889933	74893143	-	protein_coding	Cryba2	0	1.855940182	0	56.25830629	25.91156378	32.95129199
ENSMUSG00000031352	1327.444297	-0.953505715	0.325378779	-2.930448381	0.003384732	0.297138542	X	169250192	169320372	-	protein_coding	Hccs	1622.888752	1739.015951	2058.479234	579.4605548	839.5346664	1125.286621
ENSMUSG00000061479	2619.685158	1.037090211	0.35416471	2.928270894	0.003408529	0.297138542	7	27187004	27196271	-	protein_coding	Snrpa	1561.369088	1047.678233	2099.205827	3462.698752	4803.140205	2744.01884
ENSMUSG00000115816	319.325041	0.956174996	0.326416868	2.929306329	0.003397194	0.297138542	14	102818163	102834758	-	processed_transcript	Gm34589	189.480567	155.8989753	265.0801096	444.4406197	431.8593963	429.1905781
ENSMUSG00000032423	1737.323166	-0.638566215	0.217842313	-2.931323153	0.003375215	0.297138542	9	88447008	88482574	-	protein_coding	Syncrip	2234.394219	2250.327471	1922.00942	1414.896403	1318.034877	1284.276605
ENSMUSG00000058173	391.3916937	-1.264768498	0.432282788	-2.925789631	0.003435832	0.298275827	9	15493431	15545260	+	protein_coding	Smco4	776.3781674	777.6389363	247.2175685	206.7492756	127.8303813	212.5358333
ENSMUSG00000025870	1161.020492	0.833744289	0.285122766	2.924158951	0.003453883	0.29860391	13	54575014	54581128	+	protein_coding	Arl10	722.2408625	888.0673771	798.8128369	1651.18129	1753.349149	1152.471437
ENSMUSG00000036792	420.1584915	-0.841608826	0.288293885	-2.919273942	0.003508478	0.302075588	2	48949507	49325405	+	protein_coding	Mbd5	581.9760272	530.798892	541.5922454	229.2525981	332.5317351	304.7994509
ENSMUSG00000041642	3482.578607	0.599441284	0.205629237	2.915155902	0.003555109	0.303061303	1	136131388	136177998	+	protein_coding	Kif21b	3002.159633	2631.723178	2575.063922	4157.488835	4142.395329	4386.640746
ENSMUSG00000050549	708.0835274	-1.174896348	0.403094137	-2.914694712	0.003560366	0.303061303	3	127869057	127896324	-	protein_coding	Fam241a	1662.261338	818.4696203	656.62701	348.801499	274.662576	487.6791214
ENSMUSG00000090000	3290.037561	-1.109355603	0.380642333	-2.914430439	0.003563382	0.303061303	18	76930016	76941612	+	protein_coding	Ier3ip1	5259.931324	6639.626001	2306.411304	1897.31138	1655.748925	1981.196431
ENSMUSG00000038057	77.11394486	-1.227904746	0.421582785	-2.912606465	0.00358426	0.303403166	11	76217607	76218666	+	protein_coding	Dbil5	158.7207347	105.7885904	85.02569552	42.19372972	38.00362687	32.95129199
ENSMUSG00000113776	22.4752879	1.351063603	0.46403588	2.911549864	0.003596405	0.303403166	12	84184535	84187806	-	TEC	Gm19327	0	0	1.429003286	81.57454412	34.5487517	17.29942829
ENSMUSG00000057455	993.1577019	-1.178746178	0.40522742	-2.908850983	0.003627597	0.304805581	18	30973488	31317290	-	protein_coding	Rit2	943.7116552	2146.39482	1317.54103	703.2288286	293.6643895	554.4054877
ENSMUSG00000032640	1758.76258	-0.868962351	0.298952861	-2.906686852	0.003652787	0.305694411	7	66109514	66173798	+	protein_coding	Chsy1	2102.742136	2422.929908	2460.029157	832.6229331	1338.764128	1395.487216
ENSMUSG00000030083	7340.804224	0.718515643	0.247638099	2.901474552	0.003714109	0.308556364	6	88835913	88841984	-	protein_coding	Abtb1	5971.098647	4428.273274	5873.918008	9869.11338	9638.238006	8264.184031
ENSMUSG00000041431	785.63899	-0.9871857	0.340259312	-2.901274598	0.00371648	0.308556364	13	100778649	100786570	-	protein_coding	Ccnb1	1520.766109	888.0673771	838.8249289	552.7378593	406.8115513	506.6261143
ENSMUSG00000032596	1604.932733	0.760315215	0.262272871	2.898947241	0.003744179	0.309627318	9	107975504	107984060	+	protein_coding	Uba7	975.7018808	1227.70443	1272.527426	1720.097715	2208.528953	2225.035991
ENSMUSG00000045165	4513.697805	0.768704262	0.265345653	2.89699211	0.003767592	0.310336875	7	127091358	127093986	+	protein_coding	AI467606	3758.851508	2481.392023	3488.911523	6126.529555	5398.242454	5828.25977
ENSMUSG00000022325	967.9477091	-1.133621665	0.391527397	-2.895382732	0.003786965	0.310709336	15	34495303	34530648	+	protein_coding	Pop1	2096.59017	1432.78582	694.495597	486.6343494	550.1888709	546.991447
ENSMUSG00000038042	371.4328086	-1.198260482	0.414372117	-2.89174979	0.003831029	0.311878568	13	48577871	48625664	-	protein_coding	Ptpdc1	816.9811461	495.5360286	352.9638117	120.9553585	173.6074773	268.5530297
ENSMUSG00000055491	1053.93814	1.307212313	0.451930057	2.892510231	0.003821767	0.311878568	19	46044885	46072915	+	protein_coding	Pprc1	468.7798443	131.7717529	745.9397153	1805.891632	1240.300186	1930.94571
ENSMUSG00000061601	2050.953872	0.827160961	0.286169205	2.89046112	0.003846771	0.3119463	5	14514917	14863459	+	protein_coding	Pclo	1135.653009	1347.412572	1785.539606	2307.997015	2951.327114	2777.793915
ENSMUSG00000089849	17.67880234	1.334020999	0.461814826	2.888649138	0.003869005	0.312537933	17	44710221	44713925	+	antisense	Runx2os2	0	0	0.714501643	63.29059457	19.00181344	23.06590439
ENSMUSG00000090761	44.10574024	1.343551831	0.465526344	2.886091943	0.003900582	0.313876824	10	128391841	128395563	-	antisense	Gm17201	13.53432621	20.415342	17.14803943	88.6068324	82.91700409	42.01289728
ENSMUSG00000051124	1362.525185	-0.999881743	0.346789026	-2.883256583	0.003935867	0.314757681	6	48676128	48679114	+	protein_coding	Gimap9	2617.046533	1678.697895	1364.698138	1067.501362	690.9750341	756.2321511
ENSMUSG00000007610	2250.779266	0.775005249	0.269112082	2.87986048	0.003978512	0.314757681	8	71488102	71499583	+	protein_coding	Gtpbp3	1363.275768	1498.671697	1968.452027	3275.639884	2627.432567	2771.203656
ENSMUSG00000020261	500.0943614	1.109538015	0.385054964	2.881505549	0.003957803	0.314757681	11	55204349	55236330	+	protein_coding	Slc36a1	422.0248992	196.7296593	219.3520044	639.938234	591.6473729	930.8739987
ENSMUSG00000016624	483.302125	0.972412481	0.337875482	2.878020255	0.004001794	0.314757681	15	84785380	84856049	-	protein_coding	Phf21b	424.4856858	232.9204928	254.3625849	608.9961656	713.4317227	665.6160982
ENSMUSG00000024347	493.2707639	-0.897812557	0.311848114	-2.879005885	0.003989309	0.314757681	18	35964829	36014715	+	protein_coding	Psd2	772.6869875	666.2825253	540.8777438	291.136735	284.1634828	404.4771091
ENSMUSG00000033184	4028.890621	-0.775475155	0.269100807	-2.881727344	0.003955018	0.314757681	18	46560234	46597535	-	protein_coding	Tmed7	5309.147056	4304.853252	5913.215598	2419.10717	2833.861358	3393.159292
ENSMUSG00000040322	298.6340266	-1.183770767	0.412401171	-2.870435026	0.004099074	0.321201619	3	109123148	109168457	+	protein_coding	Slc25a24	337.1277621	533.5828023	462.2825631	91.41974772	124.3755061	243.0157784
ENSMUSG00000019948	646.794878	-1.16753092	0.406950451	-2.868975615	0.004118035	0.321483351	10	89711970	89732295	-	protein_coding	Actr6	1092.589244	1179.449986	595.1798687	177.2136648	431.8593963	404.4771091
ENSMUSG00000041911	12.80990475	1.340496794	0.468548465	2.860956537	0.00422365	0.323200183	2	71528112	71533981	+	protein_coding	Dlx1	0	0.927970091	0.714501643	11.25166126	29.36643895	34.59885659
ENSMUSG00000030329	252.456847	1.278217769	0.446520698	2.862617062	0.00420158	0.323200183	6	124996693	125003096	+	protein_coding	Pianp	63.9804512	79.80542783	191.4864403	496.479553	233.204074	449.7851356
ENSMUSG00000040703	31.80153244	1.3785856	0.48132782	2.864130316	0.004181559	0.323200183	7	25802474	25816913	-	protein_coding	Cyp2s1	3.691179877	0	7.14501643	87.20037475	46.6408148	46.13180878
ENSMUSG00000092526	135.3273685	1.295934713	0.452828981	2.861863459	0.004211583	0.323200183	7	55902601	55903311	-	processed_pseudogene	Gm17907	54.13730486	30.623013	88.59820374	282.6979891	232.3403552	123.567345
ENSMUSG00000034412	8579.759474	0.756639749	0.264533754	2.860276762	0.004232714	0.323200183	11	4186788	4215505	+	protein_coding	Tbc1d10a	5504.77959	5649.481914	7449.39413	12016.77422	11757.80392	9100.323065
ENSMUSG00000076431	74439.87599	0.747385193	0.260799439	2.865746942	0.004160267	0.323200183	13	28948918	28953713	-	protein_coding	Sox4	64497.21638	47845.20992	49947.23736	106347.8893	99050.40741	78951.2956
ENSMUSG00000070923	1716.506152	-0.885183811	0.309927553	-2.856099114	0.004288812	0.326292839	4	88718291	88722465	-	protein_coding	Klhl9	2444.791472	2738.439739	1679.078861	919.8233078	1163.429214	1353.474318
ENSMUSG00000045106	192.8304658	-1.325395259	0.464341979	-2.854351577	0.004312478	0.326904562	2	104867804	105017904	+	protein_coding	Ccdc73	402.3386066	412.9466905	112.176758	61.88413692	115.7383182	51.89828488
ENSMUSG00000070436	58842.98567	-0.963590339	0.337978382	-2.851041341	0.00435763	0.329134809	7	99345375	99353239	-	protein_coding	Serpinh1	69559.05438	70273.31905	101805.7666	38937.78024	24066.66044	48415.33332
ENSMUSG00000027907	1706.964206	-1.300872677	0.456559159	-2.849297076	0.004381595	0.329754401	3	93520487	93526287	+	protein_coding	S100a11	5184.877334	1936.67358	966.720723	836.842306	468.9993044	847.6719864
ENSMUSG00000078963	877.6126115	-1.282122631	0.450247023	-2.847598243	0.00440505	0.330331351	18	80229757	80247102	-	protein_coding	Hsbp1l1	2058.447978	1562.701633	494.435137	270.0398702	593.3748105	286.6762403
ENSMUSG00000047810	4329.143893	0.831960877	0.292382382	2.845454886	0.004434804	0.331374898	19	6844622	6858211	-	protein_coding	Ccdc88b	3206.40492	2437.777429	3326.005148	6884.610232	5805.917724	4314.147903
ENSMUSG00000012350	14.86889637	1.329420111	0.468431495	2.838024612	0.004539368	0.336574833	2	103263432	103303278	-	protein_coding	Ehf	1.230393292	0.927970091	0	49.226018	16.41065706	21.41833979
ENSMUSG00000046793	45.00434778	1.385373739	0.487926278	2.839309546	0.004521128	0.336574833	3	108148320	108154882	-	protein_coding	Gpr61	1.230393292	18.55940182	2.858006572	87.20037475	61.32403427	98.85387596
ENSMUSG00000039167	4003.840476	-1.085046215	0.382656167	-2.835564428	0.004574479	0.336574833	3	151437886	151545086	+	protein_coding	Adgrl4	7518.933409	4895.04223	4787.87551	1983.105297	1354.311067	3483.775345
ENSMUSG00000086765	104.7505411	1.364691156	0.481399314	2.834842334	0.004584831	0.336574833	4	11122804	11126998	+	lincRNA	Gm11827	41.83337194	50.11038491	13.57553122	251.7559206	200.3827599	70.84527777
ENSMUSG00000041685	804.7297254	-1.017990721	0.358905176	-2.836377931	0.004562842	0.336574833	13	98723402	98815449	-	protein_coding	Fcho2	1601.972067	943.7455825	826.678401	362.8660756	569.1906843	523.9255426
ENSMUSG00000010045	9397.294042	0.769324251	0.271557083	2.833011172	0.004611177	0.337325364	9	107533944	107538673	+	protein_coding	Tmem115	6284.848937	6492.078757	7437.247603	15271.31724	10007.04593	10891.22578
ENSMUSG00000039330	159.0020707	1.201613679	0.424484374	2.830760687	0.004643745	0.33852417	19	5390048	5402526	-	protein_coding	Tsga10ip	76.28438412	76.09354746	83.59669224	379.7435674	136.4675692	201.8266634
ENSMUSG00000079465	107.5756798	-1.347384715	0.476203152	-2.829432584	0.004663062	0.338752047	1	82586920	82722059	+	protein_coding	Col4a3	537.6818687	12.99158127	64.30514787	4.219372972	15.54693827	10.7091699
ENSMUSG00000021147	1189.652211	-1.260910845	0.446585609	-2.823447105	0.004751026	0.343948014	13	8802967	8871909	-	protein_coding	Wdr37	3089.517557	1582.189005	862.4034832	286.9173621	491.455993	825.4298643
ENSMUSG00000049439	975.7853363	-0.832496818	0.29509744	-2.821091289	0.004786058	0.345289336	1	60343322	60388060	+	protein_coding	Cyp20a1	1163.952054	1558.989753	1112.479058	649.7834376	560.5534964	808.9542183
ENSMUSG00000042225	632.0025231	-1.247430946	0.442797466	-2.817159183	0.004845051	0.345865595	X	142851145	142966728	-	protein_coding	Ammecr1	1665.952518	810.1178894	445.8490253	184.2459531	277.2537324	408.5960206
ENSMUSG00000063810	237.0338488	1.111734792	0.394492446	2.818139616	0.00483028	0.345865595	6	85587530	85702753	+	protein_coding	Alms1	75.05399083	128.0598726	187.9139321	378.3371098	347.2149546	305.6232332
ENSMUSG00000030134	153.6260295	-1.342556454	0.476458136	-2.817784719	0.004835622	0.345865595	6	118011437	118091546	+	protein_coding	Rasgef1a	435.5592255	248.6959844	71.4501643	56.25830629	40.59478325	69.19771317
ENSMUSG00000032637	2965.465099	0.622955016	0.221207381	2.816158358	0.00486017	0.345865595	7	126491707	126503437	-	protein_coding	Atxn2l	2233.163825	2128.763389	2539.338839	3472.543956	3438.464513	3980.516072
ENSMUSG00000008475	23951.02853	-0.651465039	0.231546943	-2.813533321	0.004900031	0.346200997	1	152766541	152775597	+	protein_coding	Arpc5	32695.24095	30925.53125	25149.74333	18985.77191	16569.58132	19380.30238
ENSMUSG00000029863	575.6097347	-0.857992366	0.305224813	-2.811017748	0.004938506	0.346200997	6	42264984	42282508	+	protein_coding	Casp2	597.97114	756.2956242	928.1376343	329.1110918	432.7231151	409.4198029
ENSMUSG00000030823	997.4664307	-1.107341415	0.394012156	-2.810424495	0.00494762	0.346200997	7	127382259	127387166	-	protein_coding	9130019O22Rik	2284.840344	935.3938517	1110.335553	434.5954161	722.0689106	497.564509
ENSMUSG00000022074	212.4258536	-1.245718692	0.443135464	-2.811146465	0.004936531	0.346200997	14	69767471	69784411	+	protein_coding	Tnfrsf10b	502.0004632	308.0860702	171.4803943	137.8328504	59.59659669	95.55874676
ENSMUSG00000022602	95.50267873	1.362324317	0.484425633	2.812246554	0.004919678	0.346200997	15	74669082	74672570	-	protein_coding	Arc	0	28.76707282	12.86102957	212.3751062	111.4197242	207.5931395
ENSMUSG00000052396	995.5055412	-1.17931441	0.420328157	-2.805699285	0.005020752	0.346680468	7	99219083	99238619	-	protein_coding	Mogat2	644.7260851	1594.252616	2217.8131	596.3380466	350.6698298	569.2335691
ENSMUSG00000060733	2091.373458	-0.745439625	0.265684332	-2.805734229	0.005020208	0.346680468	10	71347762	71433327	+	protein_coding	Ipmk	3068.600871	2235.479949	2687.24068	1270.031264	1621.200174	1665.68781
ENSMUSG00000020664	4814.303054	-0.712952187	0.253925678	-2.807719934	0.00498936	0.346680468	12	31331276	31351453	-	protein_coding	Dld	6816.378839	6163.577344	5221.578007	2971.84503	3959.286945	3753.152157
ENSMUSG00000041617	155.4106609	-1.195608554	0.426102168	-2.805919903	0.005017316	0.346680468	16	17646469	17650738	+	protein_coding	Ccdc74a	203.0148932	360.9803654	137.1843155	80.16808646	61.32403427	89.79227067
ENSMUSG00000049470	5346.864761	0.937597426	0.334691611	2.801377133	0.005088501	0.349092185	11	53350832	53421830	+	protein_coding	Aff4	2327.904109	4367.955218	3592.514261	5928.219025	9322.116928	6542.479024
ENSMUSG00000023903	222.541538	-1.280585926	0.457132969	-2.801342309	0.005089051	0.349092185	17	23628310	23645277	-	protein_coding	Mmp25	526.6083291	250.5519246	273.6541293	95.63912069	38.86734567	149.9283785
ENSMUSG00000028212	220.8416889	-1.293019899	0.462203586	-2.797511615	0.005149792	0.349441191	4	11191350	11204779	+	protein_coding	Ccne2	193.1717469	568.8456658	290.0876671	39.3808144	98.46394235	135.1002971
ENSMUSG00000044018	4881.61481	-0.687240132	0.245996183	-2.793702423	0.00521084	0.349441191	4	49512595	49521093	-	protein_coding	Mrpl50	5289.460763	7407.985236	5607.408895	3666.635112	3574.932082	3743.26677
ENSMUSG00000041390	412.1352021	-1.368394212	0.489899846	-2.793212168	0.005218745	0.349441191	6	15720660	15802169	+	protein_coding	Mdfic	1621.658359	383.2516476	122.179781	68.9164252	160.6516954	116.1533043
ENSMUSG00000036402	5838.863014	-1.159029031	0.415150174	-2.79183077	0.005241076	0.349441191	6	66896396	67021350	+	protein_coding	Gng12	15281.48469	5321.908472	5335.89827	3694.764265	2263.806955	3135.315433
ENSMUSG00000072770	508.8641797	0.809609697	0.289671362	2.794924877	0.005191178	0.349441191	6	125049688	125063267	+	protein_coding	Acrbp	370.348381	404.5949597	292.9456737	620.2478268	766.9822878	598.0659496
ENSMUSG00000020130	1105.723351	-0.708942896	0.253658314	-2.794873488	0.005192003	0.349441191	10	115197871	115251467	-	protein_coding	Tbc1d15	1544.143582	1395.667017	1236.802344	701.8223709	899.9949819	855.9098094
ENSMUSG00000001103	487.4089845	-0.907985519	0.324634466	-2.79694738	0.005158793	0.349441191	11	78503446	78505081	+	protein_coding	Sebox	839.1282253	618.9560507	509.4396715	263.0075819	362.7618929	331.1604845
ENSMUSG00000020492	677.2231291	-0.985676141	0.353083662	-2.791622066	0.005244457	0.349441191	11	87109233	87124635	+	protein_coding	Ska2	1378.040487	738.6641924	693.0665938	376.9306521	448.2700533	428.3667958
ENSMUSG00000020752	1222.283569	0.833655695	0.298611559	2.791773022	0.005242011	0.349441191	11	115892594	115933477	-	protein_coding	Recql5	856.3537314	631.0196619	1037.456386	1461.309506	1846.630779	1500.93135
ENSMUSG00000091955	488.133201	-1.27739564	0.458315632	-2.787152672	0.005317342	0.353172799	7	24862212	24862697	+	protein_coding	Gm9844	1266.074698	810.1178894	230.0695291	150.4909693	214.2022606	257.8438598
ENSMUSG00000106720	41.45777511	1.272946973	0.45777842	2.780705504	0.005424092	0.35819745	5	66531795	66534161	-	TEC	Gm43795	2.460786584	0	0	172.9942918	17.27437585	56.01719638
ENSMUSG00000106836	405.3565975	-1.090190821	0.392178541	-2.779832927	0.005438687	0.35819745	6	38365231	38365902	-	processed_pseudogene	Gm43578	621.3486126	826.8213511	302.9486967	222.2203098	230.6129176	228.187697
ENSMUSG00000017832	12.77842853	1.310408705	0.471455736	2.77949467	0.005444355	0.35819745	11	100713849	100714575	+	protein_coding	Hspb9	1.230393292	0	1.429003286	28.12915314	30.23015774	15.65186369
ENSMUSG00000054000	2084.554714	1.167337672	0.420453788	2.776375682	0.005496865	0.360518539	4	93334137	93335511	-	protein_coding	Tusc1	516.7651827	1599.820437	1081.755488	4413.464128	2988.467022	1907.056024
ENSMUSG00000072612	464.9245362	1.05808051	0.381345496	2.774598159	0.005526995	0.361361856	5	125389321	125390555	+	antisense	Gm10382	289.1424237	359.1244252	158.6193648	561.1766052	847.3081355	574.1762629
ENSMUSG00000056870	398.8925105	-1.151389587	0.415195231	-2.773128161	0.005552025	0.3618675	1	44551510	44796838	+	protein_coding	Gulp1	824.3635058	625.4518413	320.0967361	133.6134774	278.1174512	211.712051
ENSMUSG00000073131	921.2854246	-1.018213398	0.36753236	-2.770404755	0.005598667	0.362648033	X	71815923	71839757	+	protein_coding	Vma21	1104.893176	1917.186208	849.5424536	459.9116539	535.5056514	660.6734044
ENSMUSG00000049404	372.375553	-1.305580705	0.471155673	-2.771017689	0.005588139	0.362648033	3	67478971	67515523	-	protein_coding	Rarres1	1012.61368	292.3105787	495.1496386	171.5878342	49.23197118	213.3596156
ENSMUSG00000028035	1302.742531	-0.781487238	0.282690679	-2.764460577	0.0057017	0.368181975	3	152178510	152210302	-	protein_coding	Dnajb4	1973.550841	1698.185267	1368.985148	790.4292033	1086.558241	898.746489
ENSMUSG00000032649	475.2266779	-1.168862791	0.423449091	-2.760338408	0.005774152	0.371713226	1	152399829	152510695	+	protein_coding	Colgalt2	386.3434938	1157.178703	583.7478424	161.7426306	260.8430754	301.5043217
ENSMUSG00000074826	70.8847527	-1.203056031	0.436777537	-2.754390805	0.005880151	0.376830516	13	66904913	66909236	+	protein_coding	Gm10767	67.67163107	143.8353641	111.4622563	28.12915314	37.13990808	37.07020349
ENSMUSG00000022371	15.35474842	1.280064809	0.464825382	2.753861681	0.005889665	0.376830516	15	55307749	55520803	+	protein_coding	Col14a1	1.230393292	0.927970091	0	45.00664503	10.36462551	34.59885659
ENSMUSG00000031367	3280.512799	-0.713143986	0.25928722	-2.750401607	0.005952226	0.377840259	X	163909016	163933666	+	protein_coding	Ap1s2	4767.774007	4356.819577	3286.707558	2613.198327	2211.120109	2447.457212
ENSMUSG00000107118	17.19783007	1.279464789	0.465260845	2.749994553	0.005959626	0.377840259	5	129945579	129948964	+	TEC	Gm42986	0	1.855940182	0.714501643	14.06457657	19.00181344	67.55014857
ENSMUSG00000075408	16.87583791	1.24565948	0.452921065	2.75027941	0.005954447	0.377840259	15	101293211	101297426	+	protein_coding	Smim41	0	0	0	33.75498377	34.5487517	32.95129199
ENSMUSG00000022556	4716.92011	0.647790784	0.235666773	2.748757392	0.005982165	0.378123407	15	76477421	76501913	+	protein_coding	Hsf1	3171.953907	3393.586623	4262.716802	6096.993944	5679.81478	5696.454602
ENSMUSG00000061393	3675.780001	0.749339499	0.272905663	2.74578215	0.006036683	0.380420152	9	119402117	119434995	+	protein_coding	Acvr2b	2653.958331	2539.854139	2787.985411	3724.299876	5919.928604	4428.653643
ENSMUSG00000034640	1153.110842	-1.043815433	0.380853413	-2.740727524	0.006130332	0.383421284	3	65528409	65555518	+	protein_coding	Tiparp	1909.57039	2008.127277	983.8687625	461.3181116	918.9967953	636.7837177
ENSMUSG00000029084	622.3132232	-1.15827869	0.42284238	-2.739268212	0.006157612	0.383421284	5	43868552	43912375	+	protein_coding	Cd38	1219.319753	925.1861807	633.0484557	284.1044468	160.6516954	511.5688081
ENSMUSG00000085776	81.8593479	1.275286087	0.465065751	2.742162985	0.006103605	0.383421284	6	50566642	50594865	+	antisense	5430402O13Rik	43.06376523	14.84752146	43.58460023	104.0778666	101.0550987	184.5272351
ENSMUSG00000113894	13.98848383	1.253034222	0.45740118	2.739464339	0.006153939	0.383421284	13	3562384	3563618	+	TEC	Gm48838	0	0	0.714501643	19.6904072	19.86553223	43.66046188
ENSMUSG00000026715	12.65020816	1.274727446	0.46569144	2.737279099	0.006194971	0.384602918	1	160978584	161005863	+	protein_coding	Serpinc1	1.230393292	0	0.714501643	28.12915314	11.2283443	34.59885659
ENSMUSG00000029366	657.8506446	-1.206162526	0.441303207	-2.733183231	0.006272543	0.38826668	5	88764995	88783281	+	protein_coding	Dck	824.3635058	953.0252835	1231.800833	108.2972396	322.1671096	507.4498966
ENSMUSG00000034684	1905.024625	1.033048351	0.37828002	2.730909107	0.006315989	0.389802708	9	107681499	107710475	-	protein_coding	Sema3f	1021.226433	674.6342562	1667.646835	2267.209743	2298.355707	3501.074774
ENSMUSG00000075558	75.68090527	1.340121528	0.491080686	2.728923305	0.006354148	0.389857726	10	80766858	80768987	-	antisense	Gm17151	1.230393292	24.12722237	27.86556408	95.63912069	133.8764128	171.3467183
ENSMUSG00000025145	7015.490501	0.827882716	0.303266118	2.729888587	0.006335573	0.389857726	11	120713924	120721128	+	protein_coding	Lrrc45	3886.81241	4924.737273	5698.150603	7254.508596	11835.53861	8493.19551
ENSMUSG00000097154	429.4499687	0.812787006	0.298080136	2.726739921	0.006396343	0.391299106	17	70874348	70924996	-	lincRNA	Gm26510	257.1521981	317.3657711	321.5257394	601.9638773	631.3784374	447.3137887
ENSMUSG00000027306	732.5225198	-0.840471652	0.308809215	-2.721653409	0.006495623	0.39506227	2	119618297	119651244	+	protein_coding	Nusap1	1225.471719	732.1684018	935.2826508	556.9572322	507.0029312	438.2521834
ENSMUSG00000051427	1650.879122	-0.677522236	0.248871603	-2.722376631	0.006481423	0.39506227	11	4141122	4160293	-	protein_coding	Ccdc157	2430.026752	1776.134754	1970.595532	1157.514652	1264.484312	1306.518727
ENSMUSG00000048334	417.6347451	0.89015739	0.327330973	2.71944137	0.006539229	0.396269501	5	104775778	104777227	+	processed_pseudogene	Gm8258	199.3237133	347.060814	280.7991457	514.7635025	638.2881877	525.5731072
ENSMUSG00000086119	44.0522065	-1.31370952	0.483207461	-2.718727724	0.006553353	0.396269501	9	118890074	118926455	-	antisense	Gm2415	104.5834298	81.66136801	32.86707558	11.25166126	21.59296981	12.3567345
ENSMUSG00000033987	32.22725705	1.330583118	0.489808437	2.716537769	0.006596867	0.397751144	11	118021722	118130634	-	protein_coding	Dnah17	6.151966461	12.06361118	2.143504929	28.12915314	104.5099739	40.36533268
ENSMUSG00000031393	3220.239229	0.831772221	0.306484369	2.713914003	0.006649343	0.398617605	X	74026591	74135363	-	protein_coding	Mecp2	1542.913188	2776.486512	2318.557832	4718.66544	3698.44387	4266.36853
ENSMUSG00000010461	174.1106109	-0.863886533	0.318290545	-2.7141445	0.006644718	0.398617605	10	23102962	23350786	-	protein_coding	Eya4	268.2257377	218.0729714	207.2054765	120.9553585	114.8745994	115.329522
ENSMUSG00000060441	40.80932941	-1.214234388	0.449581334	-2.700811393	0.006917055	0.413389906	7	104263385	104288094	-	protein_coding	Trim5	9.843146338	136.4116034	98.60122674	0	0	0
ENSMUSG00000113959	18.14090561	1.216509862	0.450569848	2.69993624	0.006935277	0.413389906	12	19301652	19305191	+	TEC	Gm46339	0	0	0	22.50332252	50.09568997	36.24642119
ENSMUSG00000025893	2138.324443	-1.134925214	0.420657028	-2.697982296	0.006976115	0.413468213	9	4309832	4331732	+	protein_coding	Kbtbd3	4505.700236	3759.206839	1211.794787	1097.036973	1368.994286	887.2135368
ENSMUSG00000067370	3136.468371	0.718011648	0.266116921	2.698105956	0.006973524	0.413468213	17	33949908	33951488	-	protein_coding	B3galt4	2788.0712	2271.670783	1866.278292	4412.057671	3829.729126	3651.003152
ENSMUSG00000001248	7444.887502	0.619363638	0.229867914	2.694432762	0.007050855	0.414376378	7	31130126	31155896	-	protein_coding	Gramd1a	5081.524297	6077.276126	6171.865193	8442.965316	8618.186112	10277.50797
ENSMUSG00000109727	41.58081444	1.263121625	0.46867323	2.695100862	0.007036733	0.414376378	8	91113761	91116671	-	sense_intronic	Gm45464	1.230393292	0	8.574019717	37.97435674	139.9224444	61.78367248
ENSMUSG00000065037	1346.601494	-1.259558311	0.467148971	-2.696266908	0.007012145	0.414376378	9	78175302	78175633	-	misc_RNA	Rn7sk	4326.062816	1489.391996	590.1783572	617.4349115	455.1798037	601.3610788
ENSMUSG00000033364	670.1059913	-0.922209812	0.343215677	-2.686968788	0.007210369	0.414677773	1	74435510	74544284	-	protein_coding	Usp37	853.8929448	1057.885904	815.9608764	278.4786161	559.6897776	454.7278294
ENSMUSG00000026972	8518.800531	0.744420799	0.277574492	2.681877554	0.007321025	0.414677773	2	24925351	24935252	-	protein_coding	Arrdc1	7685.036503	5038.877594	5793.893823	12629.98976	10151.28697	9813.718536
ENSMUSG00000068823	2837.313454	-0.778040551	0.290231749	-2.680756162	0.007345602	0.414677773	3	103020425	103058186	+	protein_coding	Csde1	3537.380715	4242.679256	3200.967361	1496.470947	2350.178835	2196.203611
ENSMUSG00000045160	945.4817342	-0.786531635	0.292664533	-2.687485313	0.007199227	0.414677773	6	83349146	83360136	+	protein_coding	Bola3	1176.255987	1511.663278	981.7252576	571.0218088	741.070724	691.1533494
ENSMUSG00000039697	256.7060234	-1.108116966	0.412884212	-2.683844364	0.007278098	0.414677773	10	30628998	30803326	-	protein_coding	Ncoa7	581.9760272	260.7595956	282.228149	185.6524107	120.0569122	109.5630459
ENSMUSG00000110791	37.45972043	-1.29434924	0.481324432	-2.689140949	0.007163616	0.414677773	10	34293557	34296573	+	TEC	Gm47508	77.51477741	74.23760728	32.86707558	11.25166126	19.00181344	9.885387596
ENSMUSG00000069539	265.3108607	-0.895922683	0.333385792	-2.687345125	0.007202249	0.414677773	10	89638720	89686285	-	protein_coding	Scyl2	328.515009	425.0103017	316.5242279	136.4263927	210.7473854	174.6418475
ENSMUSG00000031816	4274.919673	0.575096952	0.214366654	2.682772447	0.007301465	0.414677773	8	121091627	121108392	-	protein_coding	Mthfsd	3544.763075	3448.336858	3179.532312	5452.836337	5439.700956	4584.348498
ENSMUSG00000043051	940.8714754	0.775742868	0.289497843	2.679615368	0.00737068	0.414677773	8	125054194	125261858	+	protein_coding	Disc1	668.1035577	795.270368	543.7357504	1329.102486	996.7314866	1312.285203
ENSMUSG00000032328	7596.766313	-0.813704998	0.303251045	-2.683271866	0.00729057	0.414677773	9	79768942	79793507	-	protein_coding	Tmem30a	12807.16378	9939.487645	7009.261118	4787.581865	5150.35516	5886.748314
ENSMUSG00000020280	576.2824796	-1.137516754	0.423895037	-2.683486839	0.007285884	0.414677773	11	23665673	23732876	+	protein_coding	Pus10	1462.937624	413.8746606	684.492574	253.1623783	299.710421	343.517219
ENSMUSG00000021693	488.6693771	-0.926573348	0.344419418	-2.690247123	0.007139912	0.414677773	13	106958995	107022126	-	protein_coding	Kif2a	927.7165424	551.2142341	513.0121797	298.1690233	360.1707365	281.7335465
ENSMUSG00000020962	664.0143289	-1.059192139	0.393709007	-2.690291867	0.007138955	0.414677773	12	91555261	91590487	-	protein_coding	Gtf2a1	1315.290429	907.554749	626.617941	223.6267675	443.0877406	467.9083462
ENSMUSG00000022808	2357.51698	-0.636007527	0.236875763	-2.684983555	0.007253337	0.414677773	16	33251441	33300269	+	protein_coding	Snx4	3012.002779	2688.329354	3005.193911	1594.922983	1747.303117	2097.349735
ENSMUSG00000073514	22.87562468	1.31084155	0.489210307	2.679505174	0.007373106	0.414677773	18	89292423	89769528	-	protein_coding	Dok6	2.460786584	3.711880364	7.859518074	49.226018	14.68321947	59.31232558
ENSMUSG00000024987	669.7482508	0.996441385	0.371675234	2.680946407	0.007341427	0.414677773	19	37697797	37701536	+	protein_coding	Cyp26a1	511.8436096	382.3236775	321.5257394	1220.805246	1022.64305	559.3481815
ENSMUSG00000074813	1398.230212	-1.044424087	0.39006111	-2.677590921	0.007415372	0.414824654	2	128178318	128502765	-	lincRNA	Morrbid	3016.924353	1726.952339	1221.79781	1102.662803	634.8333125	686.2106556
ENSMUSG00000027489	710.065748	0.772792941	0.288519477	2.678477549	0.007395769	0.414824654	2	154544398	154558890	-	protein_coding	Necab3	435.5592255	640.2993628	441.5620154	852.3133403	910.3596074	980.3009366
ENSMUSG00000015247	3582.6605	-0.559189154	0.209098091	-2.674291049	0.007488743	0.41569949	4	53011879	53022060	+	protein_coding	Nipsnap3b	4169.802867	3994.911242	4740.0039	2918.399639	2731.942541	2940.90281
ENSMUSG00000032547	1662.026405	-0.689360198	0.257781157	-2.674207093	0.007490618	0.41569949	9	102834916	102908305	+	protein_coding	Ryk	2069.521518	2301.365826	1875.566813	1015.462428	1336.172972	1374.068876
ENSMUSG00000020128	983.3121382	-0.726338414	0.27155384	-2.674749186	0.007478518	0.41569949	11	21239280	21321136	+	protein_coding	Vps54	1299.295317	1430.00191	1011.734327	656.8157259	807.5770711	694.4484786
ENSMUSG00000018986	174.0632965	1.036571952	0.387759539	2.673233915	0.007512385	0.415804531	11	83191329	83215154	+	protein_coding	Slfn3	137.8040487	78.87745773	87.8837021	202.5299026	217.6571357	319.6275323
ENSMUSG00000053930	65.67892521	1.305653948	0.488696273	2.67170842	0.007546619	0.41659727	11	66211724	66525964	-	protein_coding	Shisa6	6.151966461	5.567820546	28.58006572	70.32288286	37.13990808	246.3109076
ENSMUSG00000022698	2610.532537	-0.847416813	0.317709314	-2.667270917	0.007647	0.42102773	16	44139829	44163366	+	protein_coding	Naa50	3347.900148	4238.967376	2762.977854	1420.522234	1559.876139	2332.951473
ENSMUSG00000086240	175.9225599	-1.299597129	0.489420792	-2.655377846	0.007921962	0.426538279	1	28580498	28580772	-	processed_pseudogene	Gm7846	409.7209663	445.4256437	37.15408544	66.10350989	51.82312755	45.30802648
ENSMUSG00000052406	7597.973635	0.695084818	0.261484914	2.658221493	0.007855425	0.426538279	2	26953562	26964386	-	protein_coding	Rexo4	5818.529879	4589.74007	6569.128106	10479.516	9930.174958	8200.752793
ENSMUSG00000028750	300.0753055	-1.158153208	0.435474809	-2.659518264	0.007825249	0.426538279	4	138724791	138746132	+	protein_coding	Pla2g2c	759.1526613	298.8063693	293.6601753	94.23266303	168.4251646	186.1747997
ENSMUSG00000040972	12520.17166	0.804753395	0.303304983	2.65328115	0.007971344	0.426538279	4	140026845	140246784	-	protein_coding	Igsf21	5976.02022	9145.145247	11077.63347	17849.35413	15781.00606	15291.87083
ENSMUSG00000002963	4138.558782	0.617185206	0.232213034	2.657840495	0.00786431	0.426538279	7	44857138	44862992	+	protein_coding	Pnkp	3175.645087	2952.80083	3511.061074	5184.202924	5619.354464	4388.28831
ENSMUSG00000021774	384.4119759	0.902234769	0.339766749	2.655453398	0.007920188	0.426538279	14	18282721	18331859	-	protein_coding	Ube2e1	260.843378	206.9373303	284.3716539	407.8727206	689.2475965	457.1991763
ENSMUSG00000021930	1651.838227	-0.712350752	0.268072417	-2.657307156	0.007876764	0.426538279	14	61531992	61556886	-	protein_coding	Spryd7	2009.232246	2540.782109	1706.229924	1125.166126	1313.716284	1215.902674
ENSMUSG00000035032	62.71350637	-1.2990316	0.488439975	-2.659552177	0.007824461	0.426538279	9	105162155	105395524	-	protein_coding	Nek11	171.0246676	65.88587646	80.02418402	5.625830629	21.59296981	32.12750969
ENSMUSG00000084252	19.46831727	1.192966821	0.448608429	2.659260827	0.007831231	0.426538279	11	20729419	20729949	+	processed_pseudogene	Gm12036	0	0	0	64.69705223	22.45668861	29.65616279
ENSMUSG00000025384	5353.346205	0.668858826	0.25201593	2.654033917	0.007953583	0.426538279	11	120369054	120378764	-	protein_coding	Faap100	3458.635545	3791.685792	4882.904229	7272.792545	6213.592994	6500.466127
ENSMUSG00000034161	616.4912136	-1.235067476	0.465333649	-2.654154667	0.007950737	0.426538279	15	76457451	76459458	+	protein_coding	Scx	1903.418423	523.3751313	482.2886091	381.1500251	145.1047572	263.6103359
ENSMUSG00000022483	3958.351729	0.727039134	0.274297755	2.650547151	0.008036151	0.428909056	15	97975601	98004695	-	protein_coding	Col2a1	2377.119841	2853.50803	3452.471939	5690.527681	5206.496882	4169.986001
ENSMUSG00000036534	1438.49653	1.059311727	0.400734471	2.643425519	0.008207182	0.436922804	8	95835919	95853539	-	protein_coding	Slc38a7	419.5641127	703.401329	1316.112026	2421.920086	2056.514445	1713.467183
ENSMUSG00000052155	497.7139601	-0.964423125	0.365238579	-2.640529176	0.008277666	0.439556697	2	48814108	48903269	+	protein_coding	Acvr2a	599.2015333	884.3554967	578.7463309	194.0911567	356.7158613	373.1733818
ENSMUSG00000027822	324.8099544	-1.070055716	0.405431127	-2.639303313	0.008307662	0.440032643	3	63933506	63964768	-	protein_coding	Slc33a1	303.9071432	517.8073108	583.7478424	104.0778666	201.2464787	238.0730846
ENSMUSG00000014813	824.4768958	-1.166853178	0.442865488	-2.63478011	0.00841918	0.444813369	14	69029237	69041804	+	protein_coding	Stc1	1098.74121	549.3582939	2092.775312	282.6979891	316.9847969	606.3037726
ENSMUSG00000029840	4868.522906	-0.825725967	0.313742041	-2.631862672	0.008491818	0.446396521	6	35508905	35539888	-	protein_coding	Mtpn	5182.416547	6838.211601	7151.446945	2897.302774	2627.432567	4514.327002
ENSMUSG00000023495	37193.30426	0.672131498	0.255348098	2.632216586	0.008482977	0.446396521	9	106453290	106464012	+	protein_coding	Pcbp4	24821.95428	28577.76692	30721.42715	40536.9226	56344.69543	42157.05919
ENSMUSG00000018862	2490.202907	0.805196551	0.306074422	2.630721463	0.008520384	0.446775603	11	115334730	115346927	+	protein_coding	Otop3	1157.800088	2007.199307	2038.473188	3406.440446	3236.354316	3094.9501
ENSMUSG00000025939	1305.006973	-0.809793904	0.308404206	-2.625755055	0.008645701	0.449359412	1	16540789	16619489	-	protein_coding	Ube2w	1390.34442	1906.050567	1815.548675	706.0417439	845.5806979	1166.475736
ENSMUSG00000067377	5395.501837	-0.936650392	0.356544757	-2.62702052	0.008613614	0.449359412	X	133891067	133898429	-	protein_coding	Tspan6	5138.122388	10608.55408	6376.927164	3001.38064	2769.946168	4478.080581
ENSMUSG00000001833	4540.621149	-1.020503969	0.388834103	-2.624522803	0.008677048	0.449359412	9	25252438	25308571	+	protein_coding	Septin7	3515.233636	9148.857127	6584.132641	1770.73019	2963.419177	3261.354124
ENSMUSG00000021338	637.4682498	-0.958654287	0.365159267	-2.625304554	0.008657149	0.449359412	13	24012343	24280795	-	protein_coding	Carmil1	1300.52571	674.6342562	660.9140198	481.0085188	358.4432989	349.2836951
ENSMUSG00000042265	28.52770827	1.192140917	0.453926306	2.62628735	0.008632191	0.449359412	17	48232767	48246924	+	protein_coding	Trem1	2.460786584	0	0	115.3295279	31.95759533	21.41833979
ENSMUSG00000025935	4326.794411	-0.783962791	0.299419588	-2.618274892	0.008837558	0.449876856	1	13564697	13589910	-	protein_coding	Tram1	5908.348589	5718.151701	5172.991896	2620.230615	2409.775431	4131.268233
ENSMUSG00000067071	50434.61466	0.881277798	0.336113154	2.621967595	0.008742374	0.449876856	1	91411482	91414038	-	protein_coding	Hes6	29501.13997	33683.45836	36786.11709	79921.95637	82762.39842	39952.61775
ENSMUSG00000023391	33.5702874	1.185203204	0.452661394	2.618299725	0.008836915	0.449876856	2	71543407	71546754	-	protein_coding	Dlx2	0	1.855940182	0.714501643	163.1490882	6.046031548	29.65616279
ENSMUSG00000037411	205.6322034	0.970220304	0.370212464	2.620712157	0.008774631	0.449876856	5	137061503	137072268	-	protein_coding	Serpine1	109.505003	93.72497919	175.7674042	248.9430053	310.9387653	294.9140633
ENSMUSG00000020634	1798.163581	-0.814922356	0.310963998	-2.620632488	0.008776682	0.449876856	12	4879031	4907705	-	protein_coding	Ubxn2a	2732.703502	2633.579118	1691.225389	1008.43014	1256.710843	1466.332493
ENSMUSG00000054939	117.1633641	1.287825045	0.490952865	2.623113413	0.008713026	0.449876856	16	3847267	3858880	+	protein_coding	Zfp174	7.382359753	20.415342	73.59366923	125.1747315	326.4857036	149.9283785
ENSMUSG00000034765	3030.198493	0.590615379	0.225546866	2.618592713	0.00882933	0.449876856	19	53529108	53542431	+	protein_coding	Dusp5	2225.781466	2749.57538	2174.943001	3559.74433	3764.950217	3706.196566
ENSMUSG00000019864	551.5063126	-1.015531279	0.388256562	-2.615619095	0.008906585	0.451101944	10	43901806	43957201	+	protein_coding	Rtn4ip1	958.4763747	411.0907503	965.2917198	258.7882089	328.2131412	387.1776809
ENSMUSG00000023805	280.8991637	1.249625608	0.47772518	2.615783428	0.0089023	0.451101944	17	5941279	6044290	+	protein_coding	Synj2	29.52943901	69.59775682	228.6405258	493.6666377	441.360303	422.6003197
ENSMUSG00000091519	22.02933585	1.280376178	0.489653128	2.614863677	0.008926307	0.451101944	18	76856404	76900342	+	protein_coding	Skor2	2.460786584	10.207671	2.143504929	30.94206846	51.82312755	34.59885659
ENSMUSG00000026888	569.0182407	-1.215347744	0.465251786	-2.612236599	0.008995198	0.451408888	2	64912475	65024987	-	protein_coding	Grb14	1696.71235	577.1973966	398.6919168	365.6789909	128.6941001	247.1346899
ENSMUSG00000030275	1393.087821	-1.057809791	0.40486957	-2.612717453	0.008982553	0.451408888	6	143167220	143232307	+	protein_coding	Etnk1	3437.718859	1451.345222	1116.766068	794.6485763	718.6140354	839.4341634
ENSMUSG00000032691	202.5001455	1.27764872	0.489421595	2.610527882	0.00904026	0.451408888	11	59541567	59566956	+	protein_coding	Nlrp3	22.14707926	19.48737191	150.7598467	326.2981765	449.9974909	246.3109076
ENSMUSG00000021263	55.12953857	1.269776494	0.4861478	2.611914511	0.009003677	0.451408888	12	108678710	108702315	-	protein_coding	Degs2	4.921573169	0.927970091	25.72205915	92.82620537	98.46394235	107.9154813
ENSMUSG00000022803	26.25313178	1.164177059	0.445860533	2.611078967	0.009025705	0.451408888	16	38362208	38378216	+	protein_coding	Popdc2	0	0	0	104.0778666	15.54693827	37.89398579
ENSMUSG00000073985	77.57439191	1.153052434	0.441933976	2.609105653	0.009077921	0.452210148	7	101836502	101842771	+	antisense	Gm10602	51.67651827	29.69504291	33.58157722	151.897427	126.1029437	72.49284237
ENSMUSG00000031425	82.80950419	1.28042045	0.49119594	2.606740704	0.009140855	0.454263591	X	136822670	136839733	+	protein_coding	Plp1	9.843146338	51.038355	9.28852136	241.910717	112.283443	72.49284237
ENSMUSG00000074272	1009.899985	0.908729468	0.348912419	2.604462949	0.009201837	0.456210504	7	25461706	25477603	-	protein_coding	Ceacam1	791.1428869	417.5865409	749.5122236	1310.818536	1090.876835	1699.462884
ENSMUSG00000062310	321.8329493	1.224557129	0.470918122	2.600361021	0.009312573	0.460609116	1	88499870	88510066	-	protein_coding	Glrp1	111.9657896	36.19083355	255.0770866	620.2478268	456.9072413	450.6089179
ENSMUSG00000059070	1253.134949	0.851340016	0.327630319	2.598477514	0.009363818	0.461546648	7	45715456	45720836	+	protein_coding	Rpl18	727.1624357	1082.941096	723.7901644	2053.428179	1720.527835	1210.959981
ENSMUSG00000032192	6650.659559	-0.706548568	0.271954046	-2.598043966	0.009375649	0.461546648	9	75306287	75345876	+	protein_coding	Gnb5	7342.987168	9618.409993	8199.620856	3819.938997	5497.570115	5425.430226
ENSMUSG00000026836	910.9529331	-0.954917291	0.367868637	-2.595810557	0.009436808	0.463466892	2	58388643	58567157	-	protein_coding	Acvr1	1881.271344	967.8728049	918.849113	440.2212467	596.8296857	660.6734044
ENSMUSG00000021775	602.8432298	-0.99368392	0.383172145	-2.593309382	0.009505722	0.4657581	14	18204053	18239127	-	protein_coding	Nr1d2	542.6034419	1199.865328	790.2388172	253.1623783	373.9902372	457.1991763
ENSMUSG00000027615	1116.356093	-0.955942681	0.369340393	-2.588242983	0.009646691	0.47047495	3	19995944	20035315	-	protein_coding	Hps3	1565.060268	1998.847576	1056.74793	538.6732827	551.9163085	986.891195
ENSMUSG00000024205	187.9328708	-1.260558963	0.487034526	-2.58823327	0.009646963	0.47047495	11	76601318	76601629	+	processed_pseudogene	Rpl36-ps2	500.7700699	386.0355579	47.15710844	75.94871349	50.95940876	66.72636628
ENSMUSG00000044949	607.569919	0.677649109	0.26196794	2.586763511	0.009688206	0.471387548	11	32455369	32516687	+	protein_coding	Ubtd2	436.7896187	519.663251	412.267448	770.7387961	678.882971	827.0774289
ENSMUSG00000032028	272.7664768	-1.220378587	0.472106075	-2.584966917	0.009738834	0.47275148	9	48318005	48353454	-	protein_coding	Nxpe2	1102.43239	289.5266684	149.3308434	0	30.23015774	65.07880168
ENSMUSG00000022205	8213.098947	-1.096167802	0.424299124	-2.583478827	0.009780947	0.4736967	15	11981338	11996983	-	protein_coding	Sub1	16526.6427	15582.47377	4029.074765	4547.077606	4374.735684	4218.589157
ENSMUSG00000054693	3133.317545	-0.821133137	0.318083122	-2.581504899	0.00983706	0.475313994	9	70678996	70780229	+	protein_coding	Adam10	4784.999514	3248.823289	4302.014393	1780.575394	1787.897901	2895.594783
ENSMUSG00000028385	2145.200509	0.907751546	0.351959903	2.579133414	0.009904852	0.475524364	4	59805839	59904737	+	protein_coding	Snx30	879.731204	1455.985073	1816.977678	2839.63801	3642.302148	2236.568944
ENSMUSG00000105107	17.57534608	1.147683487	0.44501658	2.578967929	0.009909599	0.475524364	5	123035999	123038817	+	TEC	Gm43412	0	0	0	45.00664503	42.32222084	18.12321059
ENSMUSG00000097994	59.82707023	1.241069359	0.481219131	2.579010846	0.009908368	0.475524364	6	113714970	113716121	+	antisense	Gm26982	12.30393292	0	17.14803943	112.5166126	78.59841012	138.3954263
ENSMUSG00000023051	1369.524426	0.793336373	0.307973437	2.575989607	0.009995365	0.478542398	15	102518191	102523676	+	protein_coding	Tarbp2	658.2604114	1049.534173	1168.924688	1646.961917	1933.866377	1759.598992
ENSMUSG00000100937	11.59056058	1.162315697	0.451429374	2.574745386	0.01003139	0.479170649	19	5502766	5503787	-	protein_coding	1700020D05Rik	0	0	0.714501643	28.12915314	25.04784498	15.65186369
ENSMUSG00000017713	1617.132451	0.871180259	0.338554571	2.573234372	0.010075295	0.480171593	11	117867951	117873481	-	protein_coding	Tha1	1160.260875	1040.254472	1018.164841	2466.926731	2717.259321	1299.928469
ENSMUSG00000003420	23739.73472	0.819082532	0.318682307	2.570216522	0.010163497	0.481119886	7	45092989	45103851	-	protein_coding	Fcgrt	19311.02272	12175.89556	17534.58482	37394.89619	33830.13767	22191.87137
ENSMUSG00000099974	202.5287684	-1.123954271	0.437303415	-2.570193217	0.010164181	0.481119886	9	88723284	88731914	-	protein_coding	Bcl2a1d	522.9171492	194.8737191	187.9139321	109.7036973	115.7383182	84.02579457
ENSMUSG00000011256	280.5415539	-1.162939918	0.45239699	-2.57061816	0.010151719	0.481119886	11	46055991	46147343	+	protein_coding	Adam19	684.0986705	267.2553862	332.243264	59.0712216	150.2870699	190.2937112
ENSMUSG00000097960	13.46474065	1.182726122	0.46042619	2.568763787	0.0102062	0.482018326	8	120204433	120228230	-	lincRNA	A330074K22Rik	0	0.927970091	1.429003286	40.78727206	30.23015774	7.414040697
ENSMUSG00000082969	17.45549535	1.14109448	0.444462543	2.567358034	0.010247674	0.482887026	4	86817793	86818577	-	processed_pseudogene	Gm12630	0	0	0	54.85184863	27.63900136	22.24212209
ENSMUSG00000038618	3706.398965	0.687897069	0.268058079	2.566223971	0.010281242	0.483380093	7	141215859	141218658	+	protein_coding	Rassf7	2320.521749	3141.178758	2835.14252	4997.144056	5179.721599	3764.68511
ENSMUSG00000026782	1590.876974	-1.02493537	0.400222426	-2.56091439	0.010439708	0.485512857	1	60409618	60481158	+	protein_coding	Abi2	3208.865706	2081.436914	1496.880942	518.9828755	927.6339832	1311.461421
ENSMUSG00000097790	94.79647528	-1.241751761	0.484719184	-2.561796196	0.010413241	0.485512857	3	14802355	14802574	-	processed_pseudogene	Gm16399	210.397253	215.2890611	40.01209201	21.09686486	44.91337721	37.07020349
ENSMUSG00000054679	569.1334631	-1.178804527	0.460600798	-2.55927591	0.010489046	0.485512857	4	33208990	33233340	+	protein_coding	Srsf12	1037.221545	967.8728049	630.9049508	67.50996755	399.901801	311.3897093
ENSMUSG00000055093	1029.065892	-1.217369414	0.474823098	-2.563837812	0.010352191	0.485512857	6	122456903	122457374	+	processed_pseudogene	Gm8430	2773.306481	1846.660481	287.2296605	486.6343494	348.0786734	432.4857073
ENSMUSG00000024334	1313.912122	0.840944914	0.328578745	2.559340577	0.010487094	0.485512857	17	34092339	34095234	+	protein_coding	H2-Oa	933.8685088	960.4490442	775.9487844	2402.229678	1572.831921	1238.144796
ENSMUSG00000050138	1103.165662	0.941304304	0.367786929	2.559374003	0.010486086	0.485512857	17	87745800	87797994	-	protein_coding	Kcnk12	497.0788901	598.5407087	976.723746	1973.260093	1066.692709	1506.697826
ENSMUSG00000001750	3950.488497	0.791269301	0.308851286	2.561975087	0.010407878	0.485512857	19	3896049	3907133	-	protein_coding	Tcirg1	3570.601334	1860.580032	2875.869113	5344.539097	4996.613215	5054.728191
ENSMUSG00000027589	2819.05224	-0.957186331	0.374243923	-2.557653638	0.0105381	0.486706664	2	181837853	181857461	+	protein_coding	Pcmtd2	2837.286932	4965.567957	3888.317941	977.4880717	2242.213986	2003.438553
ENSMUSG00000103433	1481.160809	0.74535162	0.291785162	2.554453473	0.010635464	0.489418786	1	191407665	191408247	+	processed_pseudogene	Gm2272	1069.211771	940.9616723	1194.646747	1796.046428	2394.228493	1491.869745
ENSMUSG00000028028	229.647887	-1.156271583	0.452832054	-2.553422559	0.010667	0.489418786	3	127670309	127780527	-	protein_coding	Alpk1	520.4563626	303.4462198	225.7825192	45.00664503	156.3331015	126.8624742
ENSMUSG00000116550	549.6755157	-1.117246683	0.437541063	-2.553467037	0.010665637	0.489418786	17	15597927	15598448	+	processed_pseudogene	Gm3507	809.5987863	1335.348961	308.6647098	336.1433801	267.7528257	240.5444315
ENSMUSG00000046031	1877.848949	0.978671657	0.383535429	2.55171122	0.010719533	0.490752871	10	34126066	34127984	-	protein_coding	Calhm6	1550.295548	792.4864577	1066.036451	3333.304648	3027.334368	1497.636221
ENSMUSG00000085950	46.04001489	-1.234117116	0.48404291	-2.549602714	0.010784574	0.492652516	2	38424001	38455851	+	lincRNA	Gm13589	109.505003	34.33489337	81.45318731	16.87749189	24.18412619	9.885387596
ENSMUSG00000007216	3090.197489	0.74468515	0.292412335	2.546695406	0.010874831	0.495582295	6	48602062	48623227	+	protein_coding	Zfp775	1638.883865	2178.873774	2868.724097	3717.267588	4011.110073	4126.325539
ENSMUSG00000080921	3558.328293	-1.21109247	0.475681788	-2.546013952	0.010896083	0.495582295	6	140746959	140747172	-	processed_pseudogene	Rpl38-ps2	10119.98483	5838.787813	1010.305323	2029.518399	1128.880462	1222.492933
ENSMUSG00000023206	594.651972	1.008414183	0.396314264	2.544481169	0.010944021	0.49564791	2	11705289	11734317	+	protein_coding	Il15ra	369.1179877	463.9850455	213.6359913	1023.901174	989.8217363	507.4498966
ENSMUSG00000095661	69.10134263	1.079374007	0.424332659	2.543697694	0.010968597	0.49564791	3	12855835	12858633	+	transcribed_processed_pseudogene	Gm8935	27.06865243	51.038355	33.58157722	88.6068324	109.6922867	104.6203521
ENSMUSG00000042043	959.1697191	-1.134460017	0.445923194	-2.544070443	0.010956899	0.49564791	13	94788909	94842922	+	protein_coding	Tbca	2199.943207	1693.545416	435.8460023	544.2991133	497.5020245	383.8825517
ENSMUSG00000056752	200.6306761	-1.249023978	0.49125527	-2.542515175	0.011005782	0.496256412	11	65831281	66168551	-	protein_coding	Dnah9	819.4419326	144.7633342	64.30514787	54.85184863	38.86734567	81.55444767
ENSMUSG00000027206	2686.807177	-0.768809971	0.302505409	-2.541475121	0.01103858	0.496664891	2	125830303	125859139	-	protein_coding	Cops2	3361.434474	4275.158209	2758.690844	1485.219286	2269.852987	1970.487261
ENSMUSG00000051335	180.609909	-1.247057492	0.490866147	-2.54052454	0.011068633	0.49694835	13	43195244	43304172	-	protein_coding	Gfod1	215.3188261	579.9813069	122.179781	47.81956034	12.0920631	106.2679167
ENSMUSG00000114493	79.08033533	1.236431608	0.486994351	2.538903388	0.011120053	0.497123379	13	55826249	56084849	+	antisense	Gm47071	9.843146338	34.33489337	39.29759037	47.81956034	171.0163209	172.1705006
ENSMUSG00000096780	100.7443894	-1.182159971	0.465508882	-2.539500357	0.011101093	0.497123379	17	6438523	6467022	-	transcribed_unprocessed_pseudogene	Tmem181b-ps	216.5492194	180.9541677	72.87916759	26.72269549	41.45850204	65.90258398
ENSMUSG00000038244	187.8293805	-1.218343935	0.480368217	-2.536270912	0.011204002	0.498569419	7	112225855	112413106	+	protein_coding	Mical2	466.3190578	255.191775	185.0559255	42.19372972	148.5596323	29.65616279
ENSMUSG00000040167	110.7113799	-1.23642136	0.487692802	-2.535246277	0.01123683	0.498569419	7	131388651	131410521	-	protein_coding	Ikzf5	343.2797285	167.9625865	37.86858708	30.94206846	39.73106446	44.48424418
ENSMUSG00000042082	5237.385204	0.887878493	0.350260777	2.534906993	0.011247718	0.498569419	13	93771629	93943016	+	protein_coding	Arsb	4613.974846	2165.882192	3483.910012	6397.975883	5780.869879	8981.698414
ENSMUSG00000000420	3603.395158	-0.825022193	0.325229749	-2.536736558	0.011189112	0.498569419	18	24205343	24286818	+	protein_coding	Galnt1	4114.435169	4924.737273	5185.138424	1599.142356	2582.51919	3214.398533
ENSMUSG00000039041	1063.815693	1.128095958	0.445214405	2.533826279	0.011282465	0.498627885	2	180171484	180176286	+	protein_coding	Adrm1	575.8240608	160.5388257	855.2584667	1427.554522	1839.721028	1523.997254
ENSMUSG00000036109	28.0662164	1.183947686	0.46733837	2.533384294	0.011296703	0.498627885	X	51117268	51206532	-	protein_coding	Mbnl3	1.230393292	0	7.14501643	82.98100177	44.91337721	32.12750969
ENSMUSG00000031373	18.66421348	1.120832303	0.442568839	2.53256037	0.011323287	0.498749073	X	163976821	164027997	-	protein_coding	Car5b	0	0	0	18.28394954	31.09387653	62.60745478
ENSMUSG00000109599	196.1882262	-1.229709424	0.486008179	-2.530223725	0.011398982	0.499040421	1	52108120	52113751	-	lincRNA	Gm31812	714.8585028	153.115065	96.45772181	88.6068324	64.77890944	59.31232558
ENSMUSG00000036782	703.9380777	-0.93320755	0.368811899	-2.530307599	0.011396257	0.499040421	X	23219270	23365082	-	protein_coding	Klhl13	845.2801918	1033.758681	1016.735838	367.0854485	290.2095143	670.5587919
ENSMUSG00000085761	128.7151321	-1.197894567	0.473448513	-2.53014749	0.011401459	0.499040421	4	142017897	142028996	+	antisense	4930455G09Rik	358.044448	147.5472445	104.3172399	50.63247566	82.91700409	28.83238049
ENSMUSG00000033256	1216.026127	0.84922613	0.336869249	2.520936927	0.011704283	0.502963219	2	122348891	122369162	-	protein_coding	Shf	701.3241766	979.008446	770.2327712	1928.253448	1877.724655	1039.613262
ENSMUSG00000027379	298.3194105	-1.080289475	0.428025263	-2.523891855	0.011606363	0.502963219	2	127801121	127831865	-	protein_coding	Bub1	238.6962987	373.9719467	698.0681053	120.9553585	139.9224444	218.3023094
ENSMUSG00000052033	687.2709702	-1.179860775	0.467979644	-2.521179691	0.011696211	0.502963219	2	170496427	170519123	+	protein_coding	Pfdn4	1270.996271	1716.744668	225.7825192	284.1044468	336.8503291	289.1475872
ENSMUSG00000086690	20.85063127	1.115944455	0.44198774	2.524831244	0.011575386	0.502963219	7	82743367	82755644	-	antisense	4933406J10Rik	0	0	0	73.13579817	37.13990808	14.82808139
ENSMUSG00000097597	56.70873234	1.223105508	0.485190623	2.520876228	0.011706302	0.502963219	10	8884636	8886878	+	antisense	Gm26674	23.37747255	5.567820546	33.58157722	80.16808646	103.6462551	93.91118216
ENSMUSG00000081378	233.0717387	1.15582175	0.458506229	2.520841982	0.011707441	0.502963219	8	119602169	119602625	-	processed_pseudogene	Rps13-ps4	41.83337194	100.2207698	185.0559255	344.582126	484.5462426	242.1919961
ENSMUSG00000032271	86.77708843	-1.128758035	0.447685833	-2.521317297	0.011691637	0.502963219	9	48591876	48605153	-	protein_coding	Nnmt	301.4463566	3.711880364	208.6344798	0	6.046031548	0.8237823
ENSMUSG00000041417	5075.057039	0.743468215	0.294901902	2.521069583	0.011699871	0.502963219	13	101680562	101768217	-	protein_coding	Pik3r1	3741.626002	3879.84295	3360.301227	5084.344431	8662.235771	5721.991854
ENSMUSG00000024976	1379.191257	-0.927535586	0.367592502	-2.523271236	0.011626868	0.502963219	19	53944305	54033133	+	protein_coding	Shoc2	2623.198499	1641.579091	1398.279715	617.4349115	1199.705403	794.9499192
ENSMUSG00000036093	1217.773769	-0.857135544	0.340594381	-2.516587445	0.011849749	0.504102623	2	52397950	52424901	-	protein_coding	Arl5a	2370.967874	1220.28067	1276.099934	880.4424934	789.4389764	769.4126679
ENSMUSG00000028214	4441.473712	0.923036379	0.366614593	2.517729512	0.011811399	0.504102623	4	11704456	11714752	+	protein_coding	Gem	4024.616459	1859.652062	2559.344885	6715.835313	7342.473456	4146.920097
ENSMUSG00000072591	33.83777008	1.168579987	0.463901696	2.519025037	0.011768029	0.504102623	5	128579105	128600693	-	lincRNA	Fzd10os	0	1.855940182	7.14501643	40.78727206	18.13809464	135.1002971
ENSMUSG00000097924	534.8096148	-1.140931335	0.453389571	-2.516448122	0.011854435	0.504102623	6	61172292	61180810	-	bidirectional_promoter_lncRNA	A730020E08Rik	1097.510817	1072.733425	265.0801096	160.3361729	273.7988572	339.3983075
ENSMUSG00000024002	7654.136245	0.682246134	0.271045748	2.517088491	0.011832911	0.504102623	17	32196273	32284722	-	protein_coding	Brd4	7098.138903	4362.387398	5709.58263	9680.648054	9571.731659	9502.328827
ENSMUSG00000062939	15.36234569	1.109122569	0.441834688	2.510265944	0.012064027	0.504303752	1	51987147	52107189	+	protein_coding	Stat4	0	0	0	37.97435674	31.95759533	22.24212209
ENSMUSG00000026339	903.4729248	0.873979288	0.348503864	2.507803723	0.012148413	0.504303752	1	121431048	121506460	+	protein_coding	Ccdc93	618.887826	411.0907503	755.2282367	1430.367437	1336.172972	869.0903262
ENSMUSG00000046057	2022.970051	-0.986896709	0.393458228	-2.508262984	0.012132633	0.504303752	1	156793511	156793844	+	processed_pseudogene	Gm15428	4264.543151	2649.35461	1604.77069	1646.961917	927.6339832	1044.555956
ENSMUSG00000027381	830.871001	0.592460761	0.236168364	2.508637277	0.012119787	0.504303752	2	128126037	128162547	+	protein_coding	Bcl2l11	615.1966461	644.0112432	696.639102	905.7587312	1084.830803	1038.78948
ENSMUSG00000060183	19.27944387	1.116447114	0.44476333	2.510204956	0.012066111	0.504303752	5	92359543	92365485	-	polymorphic_pseudogene	Cxcl11	0	0	0.714501643	84.38745943	19.86553223	10.7091699
ENSMUSG00000107313	82.85986138	-1.164203799	0.463909236	-2.509550809	0.012088482	0.504303752	5	149183182	149184226	+	lincRNA	Gm43332	292.8336036	167.0346164	14.29003286	0	16.41065706	6.590258398
ENSMUSG00000108455	44.53451835	1.108022441	0.440574909	2.514946762	0.011905036	0.504303752	7	122463437	122466160	+	TEC	Gm44745	0	0	0	189.8717837	69.09750341	8.237822997
ENSMUSG00000035151	949.7931708	-0.941099473	0.374536193	-2.512706353	0.011980901	0.504303752	8	83312631	83332486	-	protein_coding	Elmod2	911.7214296	1866.147853	1145.346134	412.0920936	589.9199353	773.5315794
ENSMUSG00000034334	368.0353246	-0.783771713	0.312241668	-2.510144524	0.012068176	0.504303752	13	92449624	92484015	-	protein_coding	Fam151b	365.4268078	566.0617555	500.1511501	286.9173621	256.5244814	233.1303908
ENSMUSG00000097874	16.34938788	1.107381867	0.441564565	2.507859449	0.012146497	0.504303752	16	97994595	97997419	-	antisense	C030010L15Rik	0	0	0	22.50332252	49.23197118	26.36103359
ENSMUSG00000040482	4939.530809	0.650828163	0.2594173	2.508807867	0.012113935	0.504303752	17	34837018	34839233	+	protein_coding	Dxo	3960.636008	3968.000109	3344.582191	7383.9027	5912.155135	5067.908708
ENSMUSG00000016283	17.510466	1.134209132	0.451359551	2.512872786	0.011975251	0.504303752	17	37480850	37483552	-	protein_coding	H2-M2	1.230393292	0	0.714501643	4.219372972	54.41428393	44.48424418
ENSMUSG00000029169	3768.002326	-0.746012148	0.297569463	-2.507018499	0.012175434	0.504424612	5	52150202	52190514	-	protein_coding	Dhx15	3783.459374	5294.069369	5395.201907	2116.718774	2690.484039	3328.080491
ENSMUSG00000074805	16.16599425	1.106276138	0.441480962	2.505829773	0.012216442	0.505123313	2	129369896	129375748	+	antisense	Il1bos	0	0	0	19.6904072	32.82131412	44.48424418
ENSMUSG00000047604	3619.852399	0.612326569	0.244543535	2.5039573	0.012281285	0.50680287	19	41845971	41848132	-	protein_coding	Frat2	2514.923889	3234.903737	2682.239168	4970.421361	3913.509849	4403.116392
ENSMUSG00000031386	2262.256538	0.607017494	0.242798611	2.500086354	0.012416304	0.507711768	X	73942791	73966357	-	protein_coding	Hcfc1	1841.898758	1495.887787	1946.302476	2918.399639	2903.822581	2467.227988
ENSMUSG00000037400	745.0387468	-0.944652426	0.377988417	-2.499157072	0.012448912	0.507711768	3	35754105	35856276	+	protein_coding	Atp11b	1350.971835	1138.619302	595.1798687	338.9562954	558.8260588	487.6791214
ENSMUSG00000027828	4497.729369	-0.914992586	0.365919071	-2.500532656	0.01240067	0.507711768	3	65379654	65392623	-	protein_coding	Ssr3	3664.111224	8045.500689	6683.448369	2368.474695	2376.954117	3847.887122
ENSMUSG00000039103	188.9342754	-1.122221536	0.449020996	-2.499262941	0.012445193	0.507711768	3	152236981	152266350	-	protein_coding	Nexn	436.7896187	106.7165605	309.3792114	85.79391709	100.1913799	94.73496446
ENSMUSG00000002486	2895.805331	0.61350357	0.245237615	2.501669946	0.01236091	0.507711768	5	114707759	114722327	+	protein_coding	Tchp	2174.104947	2182.585654	2384.291983	3850.881065	3900.554067	2882.414267
ENSMUSG00000043953	4015.223647	0.796178046	0.318466714	2.500035363	0.012418091	0.507711768	9	111054485	111057519	-	protein_coding	Ccrl2	3392.194307	1838.30875	3160.240767	4905.724308	4721.950639	6072.923113
ENSMUSG00000051517	609.3716887	0.650878885	0.260975143	2.494026362	0.012630316	0.508135763	4	43496141	43499695	-	protein_coding	Arhgef39	497.0788901	495.5360286	397.9774152	801.6808646	785.9841012	677.9728326
ENSMUSG00000028945	5877.771942	-0.695856593	0.278870046	-2.495271912	0.012586064	0.508135763	5	24802822	24842624	-	protein_coding	Rheb	7924.963195	8891.809412	5375.910362	4361.425195	4404.965842	4307.557645
ENSMUSG00000105264	46.39704494	1.183691488	0.474961737	2.492182832	0.012696066	0.508135763	5	44068197	44090854	-	processed_transcript	Gm42716	7.382359753	12.99158127	0	71.72934052	126.9666625	59.31232558
ENSMUSG00000067220	6528.386427	-1.016054021	0.407478001	-2.493518714	0.012648392	0.508135763	5	72603695	72644275	-	protein_coding	Cnga1	12999.10513	8737.766377	6147.572137	1831.20787	5258.320009	4196.347035
ENSMUSG00000040435	25890.90011	0.906885508	0.363342843	2.495949833	0.012562037	0.508135763	7	45522915	45526268	-	protein_coding	Ppp1r15a	24414.6941	12207.44655	13163.26377	32283.82906	46783.3284	26492.83876
ENSMUSG00000059263	3981.007038	-0.679997546	0.272694687	-2.493622276	0.012644702	0.508135763	7	112023503	112111661	+	protein_coding	Usp47	5355.902001	4290.933701	5304.460198	2306.590558	3206.987877	3421.167891
ENSMUSG00000031902	361.3696658	0.820287603	0.328740482	2.495243659	0.012587066	0.508135763	8	106058839	106130537	+	protein_coding	Nfatc3	253.4610182	265.399446	224.3535159	343.1756684	485.4099614	596.418385
ENSMUSG00000043067	1463.604212	-0.584103938	0.234390513	-2.492011857	0.01270218	0.508135763	9	24411775	24503140	-	protein_coding	Dpy19l1	1675.795664	1641.579091	2004.89161	1150.482364	1064.965271	1243.911273
ENSMUSG00000090270	15.23378572	1.132058606	0.453669462	2.495337907	0.012583723	0.508135763	9	55539548	55540888	-	antisense	Gm17226	0	0	2.143504929	32.34852612	37.13990808	19.77077519
ENSMUSG00000102440	28.06588522	1.111599128	0.446017844	2.492275013	0.012692772	0.508135763	18	37736935	37841870	+	protein_coding	Pcdhga9	1.230393292	0	0.714501643	2.812915314	118.3294746	45.30802648
ENSMUSG00000113170	430.300917	-1.103467445	0.443321349	-2.489091597	0.012806997	0.509757515	13	34872511	34875432	-	lincRNA	Gm36839	525.3779358	1108.924259	289.3731654	144.8651387	250.4784498	262.7865536
ENSMUSG00000059288	593.7115422	-0.700386025	0.281398942	-2.488943344	0.012812338	0.509757515	13	35659832	35874063	+	protein_coding	Cdyl	893.2655302	654.2189142	698.0681053	461.3181116	380.8999875	474.4986046
ENSMUSG00000025016	4714.481986	-0.82884387	0.333023243	-2.488846913	0.012815814	0.509757515	19	41210843	41263997	-	protein_coding	Tm9sf3	4673.033724	6390.002047	7600.153977	2361.442406	2953.054552	4309.20521
ENSMUSG00000001964	743.5269151	-0.75259562	0.302628755	-2.48686091	0.012887577	0.51163927	X	74254686	74261548	+	protein_coding	Emd	780.0693473	1133.051481	950.2871853	535.8603674	428.4045211	633.4885885
ENSMUSG00000070420	34.12055309	1.12871292	0.454158109	2.485286284	0.012944729	0.512811188	5	145280499	145291278	+	protein_coding	Zscan25	0	0	5.716013144	36.56789909	92.41791081	70.02149547
ENSMUSG00000048534	642.0825523	1.198447368	0.482331093	2.484698552	0.012966118	0.512811188	9	45079182	45108534	+	protein_coding	Jaml	227.6227591	0.927970091	138.6133188	1171.579228	1508.916731	804.8353068
ENSMUSG00000097018	15.52938611	1.103770798	0.444580673	2.482723308	0.013038232	0.513626166	5	106465799	106471007	-	lincRNA	Gm26872	0	0	0.714501643	59.0712216	9.500906718	23.88968669
ENSMUSG00000071072	1600.868886	-0.7783515	0.313509244	-2.482706698	0.01303884	0.513626166	10	128058953	128077272	+	protein_coding	Ptges3	1845.589938	2783.910273	1594.053166	956.3912069	1212.661185	1212.607545
ENSMUSG00000007892	3923.22593	-1.166585089	0.470122425	-2.48144957	0.013084922	0.513626166	9	61913283	61914542	-	protein_coding	Rplp1	9764.401167	7385.713954	1191.074239	2390.978017	1401.8156	1405.372603
ENSMUSG00000085882	864.8963558	0.711470866	0.286677723	2.481779394	0.013072818	0.513626166	11	59199835	59202385	-	processed_transcript	2610507I01Rik	746.8487284	656.0748543	503.7236584	971.8622411	1054.600646	1256.268007
ENSMUSG00000075266	352.1557818	-1.074323139	0.433139201	-2.480318419	0.01312651	0.514293721	10	30194568	30200560	-	protein_coding	Cenpw	570.9024876	723.816671	255.0770866	277.0721585	164.9702894	121.0959981
ENSMUSG00000103928	16.91849457	1.139532385	0.459580664	2.479504633	0.013156502	0.514505303	1	151445304	151447741	+	TEC	Gm37893	0	0.927970091	2.858006572	19.6904072	12.95578189	65.07880168
ENSMUSG00000117145	42.23482476	1.216223672	0.491256718	2.475739522	0.013296054	0.518992627	17	28726082	28726700	+	protein_coding	Gm4356	13.53432621	4.639850455	18.57704272	25.31623783	129.5578189	61.78367248
ENSMUSG00000029313	1714.0906	0.92525558	0.373943669	2.474318075	0.013349079	0.519125332	5	103692373	103855322	+	protein_coding	Aff1	1416.182679	540.078593	1280.386944	2450.049239	2394.228493	2203.617652
ENSMUSG00000021929	1979.421054	-0.84880165	0.34303229	-2.474407436	0.01334574	0.519125332	14	61365210	61439874	-	protein_coding	Kpna3	3139.963682	2269.814843	2490.038226	811.5260682	1501.143261	1664.040245
ENSMUSG00000041548	569.210587	-1.147361047	0.464172159	-2.471843741	0.013441826	0.519755372	5	116408490	116422864	-	protein_coding	Hspb8	905.5694631	999.423788	721.6466595	389.588771	60.46031548	338.5745252
ENSMUSG00000029627	4391.471879	0.80499177	0.325647168	2.471975345	0.013436878	0.519755372	5	145194945	145201868	-	protein_coding	Zkscan14	2406.64928	3077.148822	3622.52333	7659.568401	5449.201862	4133.73958
ENSMUSG00000038102	1047.888922	-0.850135735	0.343849234	-2.4724084	0.01342061	0.519755372	8	47490114	47533470	-	protein_coding	Trappc11	1916.952749	971.5846853	1296.10598	599.150962	644.3342193	859.2049386
ENSMUSG00000115637	249.0351831	-1.035841125	0.419158936	-2.47123713	0.01346465	0.519755372	14	79106038	79106401	-	processed_pseudogene	Gm30970	383.8827072	268.1833563	424.413976	97.04557835	94.14534839	226.5401324
ENSMUSG00000035847	598.0523635	-0.984068676	0.398609909	-2.46875116	0.013558547	0.520957712	X	70343068	70365084	-	protein_coding	Ids	1256.231551	651.4350039	615.9004163	227.8461405	354.9884237	481.9126453
ENSMUSG00000054871	5729.449354	0.783304334	0.317328213	2.46843584	0.013570498	0.520957712	9	123259052	123260764	-	protein_coding	Tmem158	2646.575972	4832.868234	4576.383024	8475.313842	7470.303837	6375.251217
ENSMUSG00000049800	1926.548016	0.816691953	0.330838544	2.468551402	0.013566117	0.520957712	11	20543252	20653021	+	protein_coding	Sertad2	916.6430027	1474.544475	1569.76011	2973.251487	2751.808073	1873.28095
ENSMUSG00000040430	2957.634851	0.688168064	0.278886737	2.467553935	0.013603973	0.521286288	11	107207891	107470699	-	protein_coding	Pitpnc1	1894.80567	1919.042148	2788.699913	3282.672172	4134.62186	3725.967342
ENSMUSG00000019792	460.2140609	-1.0676354	0.433141962	-2.464862547	0.013706582	0.522616362	10	30534224	30600749	-	protein_coding	Trmt11	830.5154723	889.9233173	302.9486967	144.8651387	318.7122345	274.3195058
ENSMUSG00000048728	574.592577	0.948988718	0.384947454	2.465242225	0.013692066	0.522616362	11	50872719	50887651	-	protein_coding	Zfp454	214.0884329	301.5902796	543.7357504	686.3513367	923.3153893	778.4742732
ENSMUSG00000057219	3281.248048	1.009826938	0.409719527	2.464678568	0.013713621	0.522616362	11	115475666	115490467	+	protein_coding	Armc7	2455.865011	824.0374408	2399.296517	5711.624546	5067.438156	3229.226615
ENSMUSG00000040046	129.2830628	-1.150197161	0.466820111	-2.463898047	0.01374352	0.522803494	7	46644640	46672537	-	protein_coding	Tph1	193.1717469	273.7511768	132.8973056	25.31623783	102.7825363	47.77937338
ENSMUSG00000104002	16.26510574	1.168535904	0.474986458	2.460145724	0.013888061	0.523542374	1	34809359	34811908	-	antisense	Gm38336	1.230393292	0.927970091	5.001511501	19.6904072	15.54693827	55.19341408
ENSMUSG00000025862	518.3736154	-0.885380339	0.359786547	-2.460848931	0.013860872	0.523542374	X	42149316	42277185	+	protein_coding	Stag2	996.6185667	653.2909441	449.4215335	368.4919062	317.8485157	324.5702261
ENSMUSG00000033361	639.06277	-1.012417511	0.411461009	-2.460543013	0.013872694	0.523542374	X	71962623	71972722	+	protein_coding	Prrg3	857.5841247	463.0570754	1411.855247	360.0531602	276.3900136	465.4369993
ENSMUSG00000081669	421.9031487	-1.052042204	0.427447203	-2.461221402	0.013846489	0.523542374	6	85076191	85076719	+	processed_pseudogene	Npm3-ps1	972.0107009	602.2525891	265.7946112	246.13009	186.5632592	258.6676421
ENSMUSG00000082554	386.446211	0.951393511	0.386439858	2.461944575	0.013818602	0.523542374	16	14010761	14011716	-	processed_pseudogene	Gm15806	326.0542224	177.2422874	207.9199781	701.8223709	558.8260588	346.8123482
ENSMUSG00000016257	4313.467358	-0.811996903	0.330319154	-2.458219251	0.01396279	0.524082807	2	174465066	174473081	-	protein_coding	Prelid3b	6542.001135	6953.279892	3491.055028	2914.180266	3323.589914	2656.697917
ENSMUSG00000032860	828.0227308	1.025079735	0.416868379	2.459000937	0.013932425	0.524082807	7	100996567	101012866	-	protein_coding	P2ry2	355.5836615	354.4845748	695.2100987	589.3057584	1400.951882	1572.60041
ENSMUSG00000032089	8603.823455	0.929854076	0.378321656	2.457839942	0.013977545	0.524082807	9	45253836	45269149	-	protein_coding	Il10ra	4418.342312	3111.483715	8615.460812	10511.86453	12868.54629	12097.24307
ENSMUSG00000006850	713.5412719	0.771199124	0.313973445	2.45625589	0.014039315	0.525457148	18	36735038	36742397	+	protein_coding	Tmco6	436.7896187	400.8830793	674.489551	856.5327132	1009.687269	902.8654005
ENSMUSG00000026100	63.65627516	-1.101608602	0.449515723	-2.450656441	0.014259598	0.528414491	1	53061639	53068079	+	protein_coding	Mstn	4.921573169	252.4078648	115.7492662	2.812915314	6.046031548	0
ENSMUSG00000026831	459.8013716	-1.056711537	0.430863292	-2.452544827	0.01418497	0.528414491	2	28462000	28466332	-	protein_coding	1700007K13Rik	1130.731436	513.1674603	368.6828478	205.3428179	348.9423922	191.9412758
ENSMUSG00000066245	749.1038921	-0.674535699	0.275077809	-2.452163262	0.014200022	0.528414491	7	107863038	107863500	+	processed_pseudogene	Gm10156	1013.844073	977.1525058	818.1043813	666.6609295	477.6364923	541.2249709
ENSMUSG00000047197	208.7894668	-1.169207806	0.47715031	-2.450397248	0.014269868	0.528414491	11	98982179	98983016	-	protein_coding	Gjd3	552.4465882	357.268485	79.30968238	84.38745943	65.64262824	113.6819574
ENSMUSG00000020585	8018.003257	-0.714976902	0.291543305	-2.452386623	0.014191209	0.528414491	12	8921663	8938742	+	protein_coding	Laptm4a	11470.95666	10602.98626	8424.688873	5307.971198	4772.046329	7529.370219
ENSMUSG00000038146	185.7534636	-1.022111095	0.416913239	-2.451615829	0.014221641	0.528414491	17	32120819	32166852	-	protein_coding	Notch3	273.1473109	190.2338687	335.8157722	71.72934052	83.78072288	159.8137661
ENSMUSG00000026466	5790.708287	0.614812525	0.25104876	2.448976542	0.014326278	0.528851419	1	156004598	156036480	-	protein_coding	Tor1aip1	4745.626928	3911.393934	4801.451041	8438.745943	6345.741969	6501.289909
ENSMUSG00000031555	1960.249515	-0.984216468	0.401913415	-2.448827115	0.014332222	0.528851419	8	24949610	25016927	-	protein_coding	Adam9	2022.766572	2537.070229	3721.839059	575.2411818	1245.482499	1659.097552
ENSMUSG00000106933	12.62516883	1.140622379	0.466447057	2.445341571	0.014471501	0.528957419	2	36248708	36250730	-	TEC	Gm43621	1.230393292	0	2.858006572	25.31623783	22.45668861	23.88968669
ENSMUSG00000110647	75.49390593	-1.20141887	0.49126221	-2.445575591	0.014462113	0.528957419	10	93335392	93348877	+	lincRNA	Gm17745	280.5296706	82.5893381	22.86405258	19.6904072	25.04784498	22.24212209
ENSMUSG00000105703	703.7019953	1.199856073	0.49074655	2.44496079	0.014486789	0.528957419	14	54292442	54297456	-	processed_transcript	Gm43305	17.22550609	79.80542783	491.5771304	1815.736835	1117.652118	700.2149547
ENSMUSG00000021765	79.14662168	1.19687514	0.489288556	2.446153961	0.014438933	0.528957419	13	114452289	114458951	-	protein_coding	Fst	6.151966461	49.18241482	5.001511501	209.5621909	68.23378461	136.7478617
ENSMUSG00000022800	1722.329582	-0.926326332	0.378714629	-2.445974521	0.014446121	0.528957419	16	32877499	32908875	+	protein_coding	Fyttd1	1854.202691	3140.250788	2102.778335	599.150962	1243.755061	1393.839651
ENSMUSG00000050957	293.3803182	-1.20167983	0.49128907	-2.445973057	0.01444618	0.528957419	19	29321343	29325356	-	protein_coding	Insl6	1111.045143	326.645472	57.87463309	82.98100177	135.6038504	46.13180878
ENSMUSG00000032374	212.9654898	-1.093089645	0.447499786	-2.442659595	0.014579482	0.529444172	9	92542222	92608428	+	protein_coding	Plod2	333.4365822	332.2132926	287.9441621	39.3808144	173.6074773	111.2106105
ENSMUSG00000039607	158.0482867	-0.961543827	0.393828783	-2.441527558	0.014625272	0.529444172	9	116572745	117872681	-	protein_coding	Rbms3	163.6423079	260.7595956	237.2145455	74.54225583	80.32584771	131.805168
ENSMUSG00000046711	646.9339304	0.887247924	0.363204504	2.442832934	0.014572481	0.529444172	17	27556496	27563674	+	protein_coding	Hmga1	262.0737712	398.099169	596.6088719	960.6105799	734.1609737	930.0502164
ENSMUSG00000098235	21.42278714	1.103217501	0.451664223	2.442561187	0.014583457	0.529444172	18	9748731	9749724	+	processed_pseudogene	Gm7497	1.230393292	0	2.143504929	78.7616288	41.45850204	4.942693798
ENSMUSG00000102543	33.25814127	1.111576606	0.455285491	2.441493588	0.014626648	0.529444172	18	37819512	37841873	+	protein_coding	Pcdhgc5	0	1.855940182	5.001511501	70.32288286	116.602037	5.766476098
ENSMUSG00000091625	58.54268027	-1.171761133	0.480349157	-2.439394585	0.014711894	0.531610107	6	56701062	56704710	-	protein_coding	Lsm5	82.43635058	229.2086125	7.14501643	5.625830629	10.36462551	16.47564599
ENSMUSG00000025630	10094.79	-0.637528311	0.261484082	-2.438115184	0.014764069	0.531658945	X	52988136	53021659	+	protein_coding	Hprt	13111.07092	14601.60938	9683.640768	8395.145756	7399.478896	7377.794276
ENSMUSG00000025666	629.4982403	-0.820551235	0.336549929	-2.438126304	0.014763615	0.531658945	X	81070697	81097872	+	protein_coding	Tmem47	1090.128457	796.1983381	602.3248851	476.7891458	341.1689231	470.3796931
ENSMUSG00000104920	15.91207114	1.066434885	0.437759741	2.436119144	0.014845794	0.53276792	5	21214008	21214260	+	processed_pseudogene	Gm43215	0	0	0	25.31623783	20.72925102	49.42693798
ENSMUSG00000033854	51.19295223	1.16120859	0.476630364	2.436287482	0.014838886	0.53276792	12	98429436	98578310	-	protein_coding	Kcnk10	1.230393292	1.855940182	22.14955093	164.5555459	44.04965842	73.31662467
ENSMUSG00000025986	2933.685366	-1.01484823	0.417803961	-2.429005766	0.015140292	0.533167809	1	46807543	46892852	-	protein_coding	Slc39a10	6641.662992	3665.481859	2289.977766	1129.385499	1365.539411	2510.064667
ENSMUSG00000026778	139.4057119	-1.182256013	0.486004428	-2.432603378	0.014990712	0.533167809	2	11172107	11301222	+	protein_coding	Prkcq	490.9269236	111.3564109	75.73717416	45.00664503	47.50453359	65.90258398
ENSMUSG00000026843	462.5969082	-0.990647278	0.406988266	-2.434092972	0.01492916	0.533167809	2	31572650	31617526	+	protein_coding	Fubp3	493.3877102	717.3208803	752.3702301	149.0845117	237.522668	425.8954489
ENSMUSG00000039158	10304.94018	0.782631518	0.322196918	2.429047188	0.015138562	0.533167809	4	63367124	63403354	-	protein_coding	Akna	10303.31343	5357.171335	5991.810779	12825.48738	14640.89725	12710.96088
ENSMUSG00000047182	17.81152767	1.099622711	0.452711035	2.428972623	0.015141676	0.533167809	5	137643030	137645714	-	protein_coding	Irs3	2.460786584	0	0.714501643	26.72269549	7.773469133	69.19771317
ENSMUSG00000108543	15.97424886	1.163887407	0.478896144	2.430354519	0.01508406	0.533167809	7	126938885	126940637	+	TEC	Gm44735	6.151966461	0.927970091	1.429003286	28.12915314	15.54693827	43.66046188
ENSMUSG00000111828	342.6961638	-1.145399422	0.471464959	-2.429447619	0.01512185	0.533167809	9	120490531	120492547	-	antisense	D830035M03Rik	1080.285311	354.4845748	162.9063746	144.8651387	155.4693827	158.1662015
ENSMUSG00000020734	35.95778643	-1.094024373	0.449352113	-2.434670584	0.014905352	0.533167809	11	115249168	115267243	-	protein_coding	Grin2c	2.460786584	131.7717529	76.45167581	0	2.591156378	2.471346899
ENSMUSG00000021302	2963.934832	-0.726080748	0.298502195	-2.432413427	0.014998577	0.533167809	13	14050658	14063488	-	protein_coding	Ggps1	4327.293209	3803.749403	3193.107843	1552.729254	2446.915339	2459.813947
ENSMUSG00000072066	422.918866	-1.093591036	0.449615967	-2.432278021	0.015004185	0.533167809	13	62603012	62624182	-	protein_coding	6720489N17Rik	1124.579469	362.8363056	408.6949398	233.4719711	288.4820767	119.4484335
ENSMUSG00000114104	35.63242003	-1.094157118	0.450361955	-2.429506105	0.01511941	0.533167809	13	63273599	63275911	+	TEC	Gm47585	87.35792375	87.22918855	33.58157722	5.625830629	0	0
ENSMUSG00000090231	120.8523463	1.032915252	0.425336063	2.428468552	0.01516274	0.533167809	17	34856373	34862518	-	protein_coding	Cfb	41.83337194	56.60617555	102.173735	209.5621909	165.8340082	149.1045962
ENSMUSG00000054855	416.2738518	0.913680978	0.37637971	2.427551095	0.015201145	0.533621418	15	98663420	98677461	-	protein_coding	Rnd1	254.6914115	231.9925227	302.234195	862.1585439	421.4947708	425.0716666
ENSMUSG00000058728	65.47288997	1.136252604	0.468186921	2.426920859	0.015227577	0.533653886	11	114956115	114969157	-	protein_coding	Cd300c	22.14707926	25.98316255	41.4410953	81.57454412	162.379133	59.31232558
ENSMUSG00000026393	2561.740056	-0.636464935	0.262460046	-2.424997419	0.015308496	0.534336492	1	138482874	138620141	-	protein_coding	Nek7	2732.703502	3092.924313	3662.535422	1863.556396	1717.07296	2301.647745
ENSMUSG00000047205	876.771052	0.940012597	0.387667277	2.424792216	0.015317151	0.534336492	11	3895239	3901296	+	protein_coding	Dusp18	369.1179877	442.6417334	810.2448632	804.4937799	1485.596323	1348.531625
ENSMUSG00000020290	1019.917879	-0.868318384	0.35812295	-2.424637637	0.015323673	0.534336492	11	23256040	23298249	+	protein_coding	Xpo1	1873.888984	1414.226419	820.9623879	755.2677619	564.0083716	691.1533494
ENSMUSG00000063659	1266.118968	-0.828067469	0.341892291	-2.422012693	0.015434811	0.537316347	1	177442350	177450764	+	protein_coding	Zbtb18	1994.467527	1392.883107	1636.208763	540.0797404	979.4571108	1053.617561
ENSMUSG00000068324	313.1470158	-1.13665323	0.46945039	-2.421242487	0.015467556	0.537561793	13	6662564	6662894	-	processed_pseudogene	Gm10029	872.3488442	451.9214343	127.8957941	156.1167999	151.1507887	119.4484335
ENSMUSG00000054135	14.63973605	1.07435548	0.444272649	2.418234573	0.015596019	0.540231645	1	181225985	181228498	+	lincRNA	A430110L20Rik	1.230393292	0	0	8.438745943	33.68503291	44.48424418
ENSMUSG00000031075	132.5229063	-1.106763107	0.457662776	-2.418293914	0.015593476	0.540231645	7	144588548	144751974	-	protein_coding	Ano1	1.230393292	283.9588478	475.8580943	4.219372972	22.45668861	7.414040697
ENSMUSG00000022261	1518.246357	-0.642674885	0.265960797	-2.416427131	0.015673663	0.541129338	15	32920722	33034935	+	protein_coding	Sdc2	1804.98696	1545.998172	2284.976254	1078.753023	1229.935561	1164.828172
ENSMUSG00000022314	2256.707777	-0.782643864	0.323808984	-2.416992436	0.015649342	0.541129338	15	51962239	51991747	-	protein_coding	Rad21	2706.865243	3349.972028	2745.829814	1284.095841	1233.390436	2220.093298
ENSMUSG00000068957	18.9998698	1.053767323	0.436269974	2.415401894	0.015717856	0.541761096	3	79568191	79572580	+	lincRNA	4930589L23Rik	0	0	0	30.94206846	14.68321947	68.37393087
ENSMUSG00000049122	327.8644223	-1.014902041	0.420487675	-2.413630889	0.015794454	0.543505859	4	74013441	74202214	+	protein_coding	Frmd3	348.2013017	735.8802822	326.5272509	113.9230702	202.1101975	240.5444315
ENSMUSG00000079427	1252.193367	-0.96030306	0.398027811	-2.41265317	0.015836882	0.544070997	9	88688601	88720296	-	protein_coding	Mthfsl	2566.600408	1838.30875	842.3974372	911.3845619	734.1609737	620.3080717
ENSMUSG00000028420	576.9164549	-0.637470972	0.264658837	-2.408651759	0.016011568	0.546414706	4	53826044	53862019	+	protein_coding	Tmem38b	647.1868717	708.9691495	782.3792991	378.3371098	457.7709601	486.8553391
ENSMUSG00000029283	870.6410604	-1.079346799	0.447848426	-2.410071658	0.015949388	0.546414706	5	106964321	106984432	+	protein_coding	Cdc7	1048.295085	1680.553835	1154.634655	157.5232576	389.5371755	793.3023546
ENSMUSG00000030814	1868.489643	-0.687705952	0.285538429	-2.408453233	0.016020279	0.546414706	7	127661455	127708933	-	protein_coding	Bcl7c	2166.722588	2952.80083	1925.581928	1573.826118	1380.222631	1211.783763
ENSMUSG00000054408	2794.263661	-0.923779877	0.38370789	-2.407508164	0.016061803	0.546414706	8	54520432	54529998	-	protein_coding	Spcs3	1884.962524	4167.513679	5473.797087	1805.891632	1494.233511	1939.183533
ENSMUSG00000096173	1459.292283	-1.082291942	0.449543147	-2.407537408	0.016060517	0.546414706	15	72913356	72913560	+	processed_pseudogene	Gm3150	3777.307407	2063.805482	681.6345675	922.6362231	582.1464662	728.2235529
ENSMUSG00000052192	210.3105397	-1.176373114	0.488213071	-2.409548586	0.015972269	0.546414706	16	35573320	35573556	-	processed_pseudogene	Gm5963	530.299509	456.5612848	43.58460023	71.72934052	86.37187926	73.31662467
ENSMUSG00000020986	759.3671984	-1.094494645	0.454888334	-2.406073233	0.016125032	0.547675192	12	58958382	59012017	-	protein_coding	Sec23a	1097.510817	931.6819714	1393.992706	111.1101549	365.3530493	656.5544929
ENSMUSG00000002007	1138.254481	0.908822163	0.377857075	2.405200865	0.016163579	0.548094645	X	73774404	73778925	+	protein_coding	Srpk3	404.7993931	1100.572528	657.3415116	1398.018911	1657.476363	1611.318178
ENSMUSG00000038085	592.7217544	0.820615504	0.341388917	2.40375555	0.01622762	0.54937585	2	156312298	156375638	+	protein_coding	Cnbd2	335.8973688	541.9345331	332.243264	852.3133403	899.9949819	593.9470381
ENSMUSG00000037731	3178.709973	0.89280227	0.371741061	2.401677847	0.016320074	0.551613221	4	132781842	132796387	-	protein_coding	Themis2	2060.908765	1135.835391	2927.313232	5251.712892	3596.525052	4099.964506
ENSMUSG00000040813	12247.12218	0.507383055	0.21135715	2.400595647	0.016368412	0.552354718	9	106658745	106685927	-	protein_coding	Tex264	9544.160768	10829.41096	9652.202696	16020.95917	13538.79207	13897.2074
ENSMUSG00000104351	270.0084403	1.150827259	0.479761754	2.398747401	0.016451259	0.553677045	1	172513248	172514807	+	TEC	Gm37125	140.2648353	1.855940182	13.57553122	468.3503998	731.5698173	264.4341182
ENSMUSG00000096923	39.90912953	1.072104478	0.446981895	2.398541173	0.016460526	0.553677045	11	6200028	6201643	+	protein_coding	A730071L15Rik	0	5.567820546	0	88.6068324	24.18412619	121.0959981
ENSMUSG00000069844	1309.980322	-0.776571222	0.324304893	-2.394571401	0.016639803	0.557913404	11	67052669	67067070	+	protein_coding	Sco1	2281.149164	1624.875629	1196.07575	876.2231204	1052.009489	829.5487758
ENSMUSG00000025176	200.5454592	-1.16415657	0.486138656	-2.394700681	0.016633938	0.557913404	19	42045609	42070953	+	protein_coding	Hoga1	536.4514754	312.7259207	121.4652793	144.8651387	63.05147186	24.71346899
ENSMUSG00000087185	35.14227758	1.104273346	0.462289445	2.388705514	0.016907849	0.558840466	2	102737906	102746760	-	antisense	Gm13872	1.230393292	10.207671	0	85.79391709	69.9612222	43.66046188
ENSMUSG00000032050	4748.805598	-0.68692196	0.287365844	-2.390409211	0.01682961	0.558840466	9	52047172	52100463	+	protein_coding	Rdx	6054.765391	6188.632537	5665.998029	2486.617138	4041.34023	4055.480261
ENSMUSG00000039952	2639.439227	-0.838988866	0.350745532	-2.392015833	0.01675612	0.558840466	9	108204633	108263958	-	protein_coding	Dag1	4572.141474	2769.062752	3185.962826	1365.670385	1432.909477	2510.888449
ENSMUSG00000020521	1013.734872	-0.97755216	0.408733887	-2.391659199	0.016772408	0.558840466	11	86484656	86499025	+	protein_coding	Rnft1	2238.085399	833.3171417	1218.939803	379.7435674	773.8920381	638.4312823
ENSMUSG00000001313	6513.768261	0.718844844	0.300772684	2.389993783	0.016848658	0.558840466	11	101464998	101471853	+	protein_coding	Rnd2	3853.591791	5320.980502	5064.387646	9310.749691	9577.777691	5955.122244
ENSMUSG00000093930	1988.093018	-0.863235146	0.360991975	-2.39128625	0.016789457	0.558840466	13	119690378	119708260	+	protein_coding	Hmgcs1	2036.300899	3376.883161	2592.926463	834.0293907	1266.21175	1822.206447
ENSMUSG00000024301	89.13459752	1.144587826	0.479064184	2.389216024	0.016884371	0.558840466	17	26917090	26932583	+	protein_coding	Kifc5b	34.45101218	13.91955136	65.01964952	90.01329006	201.2464787	130.1576034
ENSMUSG00000086534	17.73635097	1.060662154	0.443412985	2.392041258	0.016754959	0.558840466	17	29890083	29897067	+	antisense	Gm16758	0	0.927970091	0.714501643	4.219372972	19.00181344	81.55444767
ENSMUSG00000091695	11.24088108	-1.059072042	0.443302344	-2.3890513	0.016891943	0.558840466	18	67562393	67562835	+	processed_pseudogene	Gm17669	31.9902256	23.19925227	11.43202629	0	0	0.8237823
ENSMUSG00000046836	2209.876221	-0.658013137	0.276129827	-2.382984638	0.017172911	0.560517383	1	183276351	183297269	-	protein_coding	Brox	3075.983231	2247.54356	2928.027733	1573.826118	1432.909477	2000.967206
ENSMUSG00000081884	526.8011663	0.902585242	0.37858994	2.384070856	0.017122305	0.560517383	4	11400345	11401324	+	processed_pseudogene	Gm11821	312.5198962	193.0177789	498.0076452	755.2677619	710.8405663	691.1533494
ENSMUSG00000028701	207.7053623	0.901982884	0.378485799	2.383135344	0.017165882	0.560517383	4	116132405	116151338	-	protein_coding	Lurap1	123.0393292	106.7165605	165.7643812	330.5175494	329.07686	191.1174935
ENSMUSG00000006699	31611.80277	-0.630444692	0.264164636	-2.386559765	0.017006843	0.560517383	4	137319695	137357720	-	protein_coding	Cdc42	33194.78063	41292.81311	42420.67705	22129.20478	20978.00203	29655.33901
ENSMUSG00000037720	2588.052227	-0.755170527	0.316726128	-2.384301323	0.017111585	0.560517383	5	67260564	67291461	+	protein_coding	Tmem33	4444.180572	3065.085211	2494.325236	1509.129066	2112.656167	1902.937112
ENSMUSG00000038502	29458.37177	0.575703532	0.241322214	2.385621785	0.017050276	0.560517383	7	44863066	44869788	-	protein_coding	Ptov1	24974.52305	18934.30174	25898.54106	36624.15739	37410.25206	32908.45531
ENSMUSG00000109353	17.15195394	-1.080689956	0.452935487	-2.385968834	0.017034195	0.560517383	7	91304694	91306191	+	TEC	Gm45183	59.05887803	36.19083355	4.287009858	0	1.727437585	1.647564599
ENSMUSG00000031959	355.1554686	-1.136518489	0.476806391	-2.383605823	0.017143955	0.560517383	8	111448796	111522092	-	protein_coding	Wdr59	1187.329527	167.9625865	312.237218	144.8651387	154.6056639	163.9326776
ENSMUSG00000025597	636.2590414	-1.003061038	0.421829277	-2.377883881	0.017412308	0.561325597	X	114474332	114560829	+	protein_coding	Klhl4	1000.309747	585.5491274	1144.631632	243.3171747	235.7952304	607.9513372
ENSMUSG00000060860	614.9932464	0.766663027	0.322105619	2.380160359	0.017305105	0.561325597	7	4794545	4812590	-	protein_coding	Ube2s	324.8238292	475.1206866	502.2946551	725.7321511	988.9580175	673.0301388
ENSMUSG00000074406	588.9885121	0.918288454	0.386176691	2.377897153	0.017411682	0.561325597	7	4915216	4922002	+	protein_coding	Zfp628	509.382823	343.3489337	252.9335816	1144.856533	711.7042851	571.704916
ENSMUSG00000109002	121.0772428	1.137168166	0.478198819	2.378023787	0.017405703	0.561325597	7	99870665	99889358	-	antisense	Gm38405	61.51966461	0.927970091	5.716013144	154.7103423	219.3845733	284.2048934
ENSMUSG00000063253	4115.375176	-0.625356043	0.262935094	-2.378366592	0.017389528	0.561325597	8	83430083	83458391	-	protein_coding	Scoc	4852.671145	6038.301382	4304.872399	2753.844093	3133.571779	3608.990255
ENSMUSG00000032595	51.78188193	1.165125036	0.489237501	2.381512118	0.017241723	0.561325597	9	107992496	107999684	+	protein_coding	Cdhr4	19.68629268	0.927970091	20.72054765	115.3295279	70.82494099	83.20201227
ENSMUSG00000097010	829.9622914	0.732051589	0.307606796	2.37982905	0.017320671	0.561325597	12	72945806	72965931	+	lincRNA	Gm26709	631.1917589	636.5874824	531.5892224	832.6229331	1389.723537	958.0588145
ENSMUSG00000022299	853.3403069	-0.722109426	0.303244968	-2.381274226	0.017252863	0.561325597	15	39091230	39112716	-	protein_coding	Slc25a32	1053.216658	1333.493021	871.6920045	735.5773547	515.6401192	610.4226841
ENSMUSG00000026480	2956.596466	0.852050941	0.358507902	2.37665875	0.017470242	0.562020388	1	152800193	152836991	+	protein_coding	Ncf2	2031.379325	1251.831653	2595.784469	5132.163991	3825.410532	2903.008824
ENSMUSG00000030934	4273.438483	-0.640997369	0.269865563	-2.375247	0.01753721	0.562020388	7	132557477	132576398	-	protein_coding	Oat	4659.499398	5199.41642	6006.100811	2548.501275	3671.668587	3555.444405
ENSMUSG00000063382	633.326843	0.613753289	0.2583873	2.375322969	0.017533601	0.562020388	9	44482824	44511896	+	protein_coding	Bcl9l	510.6132163	434.2900026	525.8732093	752.4548466	873.2196993	703.5100839
ENSMUSG00000037236	4930.902259	-0.73522565	0.309547749	-2.375160703	0.017541311	0.562020388	18	35562137	35593835	+	protein_coding	Matr3	4931.416315	7610.282716	6382.643177	2677.895379	3561.112582	4422.063385
ENSMUSG00000033615	1128.324287	-0.718196898	0.302562948	-2.373710668	0.017610344	0.562543156	5	108518553	108550024	-	protein_coding	Cplx1	1402.648353	1557.133813	1345.406594	576.6476394	908.6321698	979.4771543
ENSMUSG00000082093	61.43527097	1.108734842	0.467093664	2.373688466	0.017611403	0.562543156	7	3993238	3993518	-	processed_pseudogene	Gm15928	46.75494511	25.98316255	14.29003286	105.4843243	102.7825363	73.31662467
ENSMUSG00000027593	6481.254955	-0.696386784	0.293962045	-2.368968364	0.017837779	0.563124232	2	154791095	154867261	+	protein_coding	Raly	10497.71557	6855.843032	7179.312509	5703.1858	4581.164476	4070.308343
ENSMUSG00000038777	470.9938333	0.849540142	0.358330548	2.370828124	0.017748282	0.563124232	3	95160456	95174024	+	protein_coding	Sema6c	310.0591096	270.9672666	356.5363199	774.9581691	385.2185815	728.2235529
ENSMUSG00000078238	230.8237808	-1.115143504	0.470836111	-2.368432406	0.017863644	0.563124232	4	116067267	116067564	+	processed_pseudogene	Gm12854	652.1084449	312.7259207	102.173735	115.3295279	88.09931684	114.5057397
ENSMUSG00000097016	26.36551937	-1.063325493	0.44863442	-2.370138012	0.017781446	0.563124232	7	84152139	84195115	+	bidirectional_promoter_lncRNA	Gm26708	1.230393292	88.15715864	64.30514787	2.812915314	0.863718793	0.8237823
ENSMUSG00000025498	1317.909241	1.151452617	0.48617413	2.36839549	0.017865427	0.563124232	7	141262705	141266481	-	protein_coding	Irf7	18.45589938	369.3320962	564.456298	5379.700539	1060.646677	514.8639373
ENSMUSG00000057337	66.54344511	1.127200519	0.475123698	2.372435904	0.017671229	0.563124232	10	60181531	60219260	-	protein_coding	Chst3	0	14.84752146	19.29154436	80.16808646	51.82312755	233.1303908
ENSMUSG00000019961	8249.546866	-0.5440599	0.229622934	-2.369362196	0.017818794	0.563124232	10	91147570	91181315	-	protein_coding	Tmpo	8960.954347	10966.75054	9710.077329	6004.167739	6381.15444	7474.176805
ENSMUSG00000051506	311.278074	0.895994346	0.377828453	2.371431632	0.017719325	0.563124232	14	32959546	33185508	-	protein_coding	Wdfy4	159.951128	157.7549155	277.2266375	558.3636899	377.4451124	336.9269606
ENSMUSG00000036223	233.9495285	-0.845424416	0.356980818	-2.368262866	0.017871833	0.563124232	18	74195298	74207818	-	protein_coding	Ska1	425.7160791	263.5435058	247.2175685	171.5878342	158.060539	137.571644
ENSMUSG00000026853	4883.036747	0.70393942	0.297521337	2.366013228	0.017980802	0.564409804	2	30400470	30415813	-	protein_coding	Crat	3491.856163	2688.329354	4582.813539	6908.520012	5252.273978	6374.427435
ENSMUSG00000075324	70.55029507	-1.156473235	0.490154482	-2.359405609	0.018304237	0.564409804	2	63971506	64098038	-	protein_coding	Fign	41.83337194	241.2722237	65.01964952	30.94206846	30.23015774	14.00429909
ENSMUSG00000051329	369.8381298	-1.005835812	0.425516913	-2.363797494	0.018088697	0.564409804	2	90677214	90736328	+	protein_coding	Nup160	858.814518	359.1244252	374.398861	160.3361729	162.379133	303.9756686
ENSMUSG00000025860	1249.353546	-0.993733274	0.420963796	-2.360614582	0.018244681	0.564409804	X	42059678	42109656	+	protein_coding	Xiap	3191.6402	1261.111354	892.4125522	682.1319637	695.293628	773.5315794
ENSMUSG00000027534	867.8912099	-0.804479457	0.340207257	-2.364674595	0.018045919	0.564409804	3	10417816	10440102	-	protein_coding	Snx16	1042.143119	1605.388257	771.6617745	556.9572322	615.8314991	615.3653779
ENSMUSG00000075569	141.1966792	-0.962991974	0.407546326	-2.362901863	0.018132471	0.564409804	5	143933034	143985719	+	protein_coding	Rsph10b	182.0982073	274.6791469	138.6133188	60.47767926	93.2816296	98.03009366
ENSMUSG00000090164	4562.96676	0.593137578	0.251070041	2.362438686	0.018155144	0.564409804	6	128849089	128891126	-	protein_coding	BC035044	3765.003474	3309.141344	3636.098861	6362.814441	5844.785069	4459.957371
ENSMUSG00000063160	1415.546634	0.834656903	0.353438496	2.361533653	0.01819952	0.564409804	7	27258432	27282144	+	protein_coding	Numbl	564.7505211	1134.907421	1149.633144	2268.616201	1557.284983	1818.087535
ENSMUSG00000049516	1148.113946	0.652701506	0.276508807	2.360508924	0.018249879	0.564409804	7	46990395	47008411	-	protein_coding	Spty2d1	931.4077222	685.7698972	991.0137789	1426.148064	1263.620594	1590.723621
ENSMUSG00000039470	686.6575008	-0.954995995	0.404806633	-2.359141173	0.018317286	0.564409804	8	40423814	40510268	+	protein_coding	Zdhhc2	563.5201278	1516.303129	803.0998468	285.5109044	481.9550863	469.5559108
ENSMUSG00000011958	5752.436777	-0.5470782	0.231349432	-2.364726793	0.018043376	0.564409804	9	69989465	70008317	+	protein_coding	Bnip2	6805.305299	7660.393101	6223.309311	4022.4689	4848.917302	4954.22675
ENSMUSG00000082292	204.9074344	1.154010962	0.488047544	2.364546193	0.018052176	0.564409804	11	58187738	58189012	+	processed_pseudogene	Gm12250	31.9902256	118.7801716	80.73868566	676.5061331	92.41791081	229.0114793
ENSMUSG00000035958	2521.94848	-0.793930203	0.336487441	-2.359464596	0.018301327	0.564409804	13	24831678	24842153	+	protein_coding	Tdp2	2537.070969	4744.711075	2615.076014	1459.903048	1967.551409	1807.378366
ENSMUSG00000054728	4993.850669	0.492596458	0.208568704	2.361794688	0.018186711	0.564409804	13	42680622	43138526	+	protein_coding	Phactr1	3768.694654	4483.95148	4072.659365	5524.565677	6100.445832	6012.787005
ENSMUSG00000084790	56.18337566	-1.155936965	0.488869336	-2.364511088	0.018053887	0.564409804	16	4032838	4037847	-	antisense	Gm15879	221.4707926	45.47053446	25.72205915	7.032288286	25.04784498	12.3567345
ENSMUSG00000108447	37.46886363	1.158223965	0.491273478	2.357595144	0.018393741	0.565932134	7	34362700	34365331	-	TEC	Gm44567	2.460786584	14.84752146	17.86254108	45.00664503	99.32766115	45.30802648
ENSMUSG00000031723	996.3611551	-0.75314033	0.319782023	-2.355167816	0.018514342	0.567374056	8	109565891	109574051	+	protein_coding	Txnl4b	1728.702576	1063.453724	1059.605937	661.0350989	834.3523536	631.0172416
ENSMUSG00000022548	1843.665362	-0.910378642	0.386456913	-2.355705414	0.018487572	0.567374056	16	31296191	31314808	-	protein_coding	Apod	3635.812179	2024.830739	1925.581928	1443.025556	669.3820642	1363.359706
ENSMUSG00000057561	5825.970792	-0.626822729	0.266165077	-2.355014928	0.018521962	0.567374056	18	46597700	46616456	+	protein_coding	Eif1a	7776.085607	6230.391191	7523.702301	3521.769974	4746.998484	5156.877196
ENSMUSG00000030224	7005.008292	-0.534857	0.227172728	-2.354406735	0.018552299	0.567472503	6	137735077	137751932	+	protein_coding	Strap	7308.536156	9719.558733	8063.865543	5597.701476	5598.625213	5741.762629
ENSMUSG00000062209	8.588059236	1.066495477	0.454036453	2.348920377	0.018827933	0.568964796	1	68032185	69108059	-	protein_coding	Erbb4	1.230393292	0	0.714501643	12.65811891	14.68321947	22.24212209
ENSMUSG00000039323	10343.17169	0.906298091	0.386496237	2.344907929	0.019031779	0.568964796	1	72824502	72852474	+	protein_coding	Igfbp2	4327.293209	9077.40343	6139.712619	19286.75385	15047.7088	8180.158236
ENSMUSG00000017721	2184.232224	0.617138592	0.263330386	2.343590507	0.019099128	0.568964796	2	164497519	164508301	+	protein_coding	Pigt	1542.913188	1988.639905	1527.604513	2835.418637	2966.010334	2244.806767
ENSMUSG00000031201	762.3070068	-0.742934807	0.317085637	-2.343009964	0.019128872	0.568964796	X	75416627	75454001	+	protein_coding	Brcc3	1090.128457	975.2965656	871.6920045	448.6599926	734.1609737	453.9040471
ENSMUSG00000051579	6303.474486	-0.89600725	0.381234783	-2.35027676	0.018759457	0.568964796	X	136168983	136172342	-	protein_coding	Tceal8	11585.38324	10185.39972	4014.784732	4151.863004	3986.925947	3896.490278
ENSMUSG00000025332	1895.078083	0.63319923	0.26933343	2.350986395	0.018723718	0.568964796	X	152233019	152274535	+	protein_coding	Kdm5c	1261.153125	1406.802658	1683.365871	2088.589621	2801.903763	2128.653462
ENSMUSG00000054091	1909.26721	-1.026410346	0.437817244	-2.344380814	0.019058701	0.568964796	3	122924202	122926184	+	protein_coding	1810037I17Rik	4695.180803	2703.176875	932.4246442	1133.604872	1071.875022	919.3410465
ENSMUSG00000034853	118.2775479	-1.132532047	0.482795361	-2.345780715	0.018987275	0.568964796	4	106744554	106804998	-	protein_coding	Acot11	263.3041645	41.75865409	257.2205915	57.66476394	51.82312755	37.89398579
ENSMUSG00000028622	9323.30038	0.572987022	0.243871258	2.349547164	0.018796263	0.568964796	4	107055873	107066868	-	protein_coding	Mrpl37	6818.839626	7110.106837	8181.043813	13317.74756	10615.96768	9896.096766
ENSMUSG00000086769	82.05434927	0.989287844	0.421660114	2.346173639	0.018967269	0.568964796	5	24366191	24383614	-	antisense	Gm15587	54.13730486	35.26286346	52.15861994	123.7682738	81.1895665	145.809467
ENSMUSG00000108042	18.44063186	1.04437677	0.444182154	2.351235321	0.018711196	0.568964796	6	87830273	87832866	-	TEC	B130021K23Rik	0	0.927970091	1.429003286	2.812915314	36.27618929	69.19771317
ENSMUSG00000048677	494.1738905	1.064795132	0.45432688	2.343676281	0.019094736	0.568964796	7	145186523	145284011	-	protein_coding	Tpcn2	72.59320424	296.022459	386.5453889	877.6295781	574.3729971	757.8797157
ENSMUSG00000097120	156.4659983	1.064119233	0.453024693	2.348921041	0.018827899	0.568964796	8	84192773	84197667	-	lincRNA	Gm26887	104.5834298	107.6445306	28.58006572	215.1880215	268.6165445	214.1833979
ENSMUSG00000031760	154.828312	-1.078035298	0.45990501	-2.344039039	0.019076175	0.568964796	8	94152606	94154146	+	protein_coding	Mt3	403.5689999	164.2507061	130.7538007	108.2972396	75.14353495	46.95559108
ENSMUSG00000103486	267.1406815	-1.061696571	0.452444861	-2.346576705	0.018946766	0.568964796	9	58554798	58555829	+	TEC	Gm10657	721.0104693	258.9036554	211.4924863	137.8328504	180.5172276	93.08739987
ENSMUSG00000020849	27420.87668	-0.732289884	0.311350876	-2.351976311	0.018673964	0.568964796	11	75732868	75765845	+	protein_coding	Ywhae	34697.09084	46246.31745	24241.61175	18119.394	18734.06061	22486.78543
ENSMUSG00000000567	3174.493013	0.965033751	0.412026151	2.342166264	0.019172172	0.568964796	11	112782223	112787760	+	protein_coding	Sox9	895.7263168	2695.753114	2044.189201	6462.672935	3314.089007	3634.527506
ENSMUSG00000051805	39.49551185	-1.010496061	0.431396207	-2.342385131	0.019160931	0.568964796	13	69543045	69544023	-	antisense	A530095I07Rik	195.6325335	30.623013	10.71752465	0	0	0
ENSMUSG00000115224	15.85836774	1.013114992	0.43238694	2.343074913	0.019125543	0.568964796	15	31520923	31521273	-	processed_pseudogene	Gm49215	0	0	0	18.28394954	23.3204074	53.54584948
ENSMUSG00000022451	2159.315755	-0.530077797	0.226268959	-2.342688979	0.019145335	0.568964796	15	94577950	94589889	-	protein_coding	Twf1	2463.247371	2750.50335	2510.044272	1582.264864	1970.142566	1679.692109
ENSMUSG00000117171	307.2311954	1.10626077	0.471235483	2.347575279	0.018896054	0.568964796	17	28174656	28177682	-	bidirectional_promoter_lncRNA	C230013L11Rik	35.68140548	172.6024369	217.2084995	289.7302774	543.2791205	584.8854328
ENSMUSG00000000805	727.4080556	-1.121318946	0.479093042	-2.340503507	0.019257758	0.57056321	11	84957785	84966044	+	protein_coding	Car4	2481.70327	563.2778452	372.9698577	237.6913441	239.2501055	469.5559108
ENSMUSG00000068457	178.3866554	-1.134284861	0.484724422	-2.340061301	0.019280575	0.57056321	Y	1096860	1245759	-	protein_coding	Uty	174.7158475	488.1122679	281.5136474	53.44539097	0.863718793	71.66906007
ENSMUSG00000058704	2366.476142	-0.616400595	0.263840293	-2.336264066	0.019477483	0.575576133	17	74199035	74295521	-	protein_coding	Memo1	2964.017441	3470.60814	2281.403746	1911.375956	1771.487244	1799.964325
ENSMUSG00000029769	10406.17664	0.93121337	0.399079235	2.333404717	0.019626914	0.57835816	6	29396308	29426994	+	protein_coding	Ccdc136	2928.336036	9017.085374	7200.747559	14213.66108	18105.27333	10971.95645
ENSMUSG00000117628	93.04285996	1.008380715	0.43212135	2.333559113	0.01961882	0.57835816	17	86970371	86975288	+	sense_intronic	Gm50012	57.82848474	69.59775682	28.58006572	157.5232576	126.1029437	118.6246512
ENSMUSG00000042182	857.7181768	-0.744606761	0.319608731	-2.329744743	0.019819646	0.583216088	1	33852051	33907816	-	protein_coding	Bend6	783.7605272	1381.747465	1141.773626	514.7635025	686.6564401	637.6075
ENSMUSG00000083674	273.0437666	-0.90653951	0.389496539	-2.327464866	0.019940537	0.585127507	2	144459279	144500267	+	transcribed_unitary_pseudogene	Zfp133-ps	375.2699541	516.8793407	232.213034	133.6134774	207.2925102	172.9942829
ENSMUSG00000059436	1958.25204	-0.89653219	0.385135316	-2.327836876	0.019920767	0.585127507	12	76937268	76962201	-	protein_coding	Max	1421.104253	3689.609082	2913.023199	962.0170375	1157.383182	1606.375484
ENSMUSG00000105071	31.52658039	1.017677983	0.437499946	2.32612139	0.020012076	0.586008159	5	113900394	113904898	-	TEC	Gm43336	2.460786584	0	0	115.3295279	64.77890944	6.590258398
ENSMUSG00000000125	296.4167459	0.758787056	0.326240787	2.325849761	0.020026567	0.586008159	11	103774149	103817957	+	protein_coding	Wnt3	190.7109603	165.1786762	272.9396276	386.7758557	375.7176748	387.1776809
ENSMUSG00000027843	21.55864732	1.05957709	0.456827817	2.319423314	0.020372095	0.586285121	3	103859794	103912247	+	protein_coding	Ptpn22	2.460786584	1.855940182	2.143504929	1.406457657	44.04965842	77.43553617
ENSMUSG00000033400	572.6706934	0.969909404	0.41831181	2.318627831	0.020415225	0.586285121	3	116739998	116808166	-	protein_coding	Agl	515.5347895	279.3189974	211.4924863	499.2924683	1181.567308	748.8181104
ENSMUSG00000005813	1829.575722	-0.832866574	0.358864051	-2.320841476	0.020295401	0.586285121	3	138458955	138489515	-	protein_coding	Metap1	3240.855932	2101.852256	1959.878007	805.9002376	1205.751434	1663.216463
ENSMUSG00000060572	6775.867609	0.802006612	0.345053153	2.324298751	0.020109488	0.586285121	4	141010417	141015984	+	protein_coding	Mfap2	5157.808681	3771.27045	5018.659541	12669.37058	8249.378188	5788.71822
ENSMUSG00000029632	7210.619948	-1.039729034	0.448339521	-2.319066213	0.020391446	0.586285121	6	11900291	11907497	-	protein_coding	Ndufa4	13979.72859	15120.34466	2742.971808	4043.565764	4136.349298	3240.759567
ENSMUSG00000090958	494.1831742	-1.040582588	0.448207461	-2.321653872	0.020251581	0.586285121	7	98489282	98502181	+	protein_coding	Lrrc32	3.691179877	552.1422041	2305.696802	2.812915314	23.3204074	77.43553617
ENSMUSG00000044433	769.9722548	0.816579443	0.351800513	2.321143413	0.020279105	0.586285121	8	3587292	3609075	+	protein_coding	Camsap3	390.0346736	610.6043199	566.5998029	665.2544719	1122.83443	1264.50583
ENSMUSG00000025809	12732.57688	-0.776963855	0.334682413	-2.321495914	0.020260094	0.586285121	8	128685653	128733200	+	protein_coding	Itgb1	13268.56126	13767.36427	22671.13713	7126.520949	7971.260737	11590.61696
ENSMUSG00000002325	1766.385786	0.858711951	0.370079676	2.320343446	0.020322306	0.586285121	14	55603570	55610030	+	protein_coding	Irf9	723.4712558	1092.220797	1656.92931	2879.018824	2531.559781	1715.114748
ENSMUSG00000032555	952.5219885	-0.770605977	0.332388972	-2.318386116	0.020428346	0.586285121	9	103305214	103350428	+	protein_coding	Topbp1	1225.471719	1220.28067	1264.667908	552.7378593	954.4092658	497.564509
ENSMUSG00000023345	893.1775573	-0.93016059	0.400188763	-2.324304618	0.020109173	0.586285121	9	106281060	106350521	+	protein_coding	Poc1a	2083.055844	713.609	920.2781162	559.7701476	550.1888709	532.1633656
ENSMUSG00000085890	123.9277955	-1.139521957	0.490917021	-2.321210936	0.020275462	0.586285121	11	69682137	69691141	+	antisense	Tnfsf13os	472.4710242	54.75023537	87.16920045	40.78727206	58.73287789	29.65616279
ENSMUSG00000097709	190.3831011	-1.124107272	0.484460629	-2.320327401	0.020323173	0.586285121	13	3478229	3501393	+	lincRNA	2810429I04Rik	99.66185667	375.8278869	432.273494	30.94206846	145.1047572	58.48854328
ENSMUSG00000015002	3095.909393	-0.864491041	0.372003965	-2.323875878	0.020132147	0.586285121	15	65787033	65873816	+	protein_coding	Efr3a	6284.848937	3509.582884	2721.536758	1523.193643	2007.282474	2529.01166
ENSMUSG00000038060	32.99968579	1.028610794	0.443914245	2.317138515	0.020496188	0.58742635	9	119102477	119148246	+	protein_coding	Dlec1	3.691179877	0	1.429003286	160.3361729	26.77528257	5.766476098
ENSMUSG00000082194	864.6405198	-0.704578565	0.304279588	-2.315563028	0.020582139	0.589082794	4	46243013	46243890	-	processed_pseudogene	Gm12444	1123.349076	1186.873746	977.4382477	466.9439422	638.2881877	794.9499192
ENSMUSG00000050192	152.6218204	-1.135930244	0.491127681	-2.3129021	0.020728022	0.592447656	3	28781275	28798846	+	protein_coding	Eif5a2	253.4610182	347.060814	170.7658927	2.812915314	69.9612222	71.66906007
ENSMUSG00000026003	5024.685617	-0.57859478	0.250451392	-2.310207886	0.020876648	0.593115278	1	66830838	66863277	-	protein_coding	Acadl	7062.457497	5700.520269	5510.951173	4565.361555	3479.059296	3829.763911
ENSMUSG00000029253	857.9374719	-0.877705061	0.379813846	-2.310882214	0.020839362	0.593115278	5	86012023	86065583	-	protein_coding	Cenpc1	1576.133807	1252.759623	662.3430231	417.7179242	688.3838777	550.2865762
ENSMUSG00000059981	3007.421959	0.472904902	0.204611841	2.311229401	0.020820187	0.593115278	7	126865677	126884703	-	protein_coding	Taok2	2625.659286	2433.137579	2430.020088	3426.130853	3326.18107	3803.402878
ENSMUSG00000090602	2313.552796	-0.81195818	0.351510709	-2.309910224	0.020893125	0.593115278	9	17030044	17030896	+	processed_pseudogene	Gm5611	3753.929935	3678.473441	1728.379475	1383.954335	1609.108111	1727.471482
ENSMUSG00000022361	2915.751229	-0.691852012	0.29935274	-2.311159775	0.020824031	0.593115278	15	58047002	58076541	-	protein_coding	Zhx1	3715.787743	3601.451923	3716.837547	1462.715963	2561.789939	2435.92426
ENSMUSG00000027416	796.1000639	-0.919516114	0.398441497	-2.307781999	0.021011265	0.594137229	2	143078472	143081713	+	protein_coding	Otor	1013.844073	1492.175906	795.2403287	298.1690233	747.9804744	429.1905781
ENSMUSG00000031239	13518.09921	-0.916814523	0.39714924	-2.308488678	0.020971972	0.594137229	X	107397098	107403376	-	protein_coding	Itm2a	25912.08273	19582.95283	10475.30859	7878.975796	5278.185541	11981.08977
ENSMUSG00000045761	27.70899782	1.011304797	0.438225464	2.307727142	0.021014317	0.594137229	17	71673260	71729669	+	protein_coding	Togaram2	1.230393292	0	1.429003286	104.0778666	57.8691591	1.647564599
ENSMUSG00000018199	1542.422673	-0.815587723	0.353691686	-2.305928455	0.02111463	0.59536428	1	143750789	143777068	-	protein_coding	Ro60	1928.026289	2372.819523	1816.977678	673.6932178	942.3172027	1520.702125
ENSMUSG00000081344	32095.0887	-1.075861305	0.466555596	-2.305965922	0.021112537	0.59536428	2	172509520	172509691	-	processed_pseudogene	Gm14303	80561.2312	55185.45334	10184.50642	21276.89144	12521.33134	12841.11849
ENSMUSG00000087694	1336.887277	-0.907362516	0.393675644	-2.30484799	0.021175088	0.595463976	2	114013601	114032292	+	processed_transcript	A530058N18Rik	2111.354889	2294.870035	1107.477547	548.5184863	1232.526717	726.5759883
ENSMUSG00000114797	1100.557993	-0.879612678	0.381631812	-2.304872525	0.021173714	0.595463976	14	60205281	60251507	-	protein_coding	Gm49336	1888.653704	1307.509858	1287.531961	462.7245692	558.8260588	1098.101805
ENSMUSG00000002997	973.0206452	-0.772611387	0.335441087	-2.303269982	0.021263657	0.597152002	12	31958475	32061296	-	protein_coding	Prkar2b	799.75564	1586.828856	1407.568237	696.1965403	607.1943112	740.5802874
ENSMUSG00000028549	279.6910752	-0.947273643	0.41164796	-2.301174145	0.02138179	0.598198529	4	99765401	99929813	-	protein_coding	Itgb3bp	374.0395608	572.5575461	228.6405258	227.8461405	140.7861632	134.2765148
ENSMUSG00000031595	128.0138196	-1.12195976	0.487578099	-2.301087279	0.021386698	0.598198529	8	40926211	40990785	+	protein_coding	Pdgfrl	438.020012	77.94948764	101.4592333	26.72269549	61.32403427	62.60745478
ENSMUSG00000050538	501.9513708	-0.890780184	0.386953457	-2.302034439	0.02133323	0.598198529	11	97840779	97844099	+	protein_coding	B230217C12Rik	462.6278779	1056.029964	536.5907339	254.568836	321.3033908	380.5874225
ENSMUSG00000043881	297.1754229	-1.072572628	0.466279623	-2.300277721	0.021432491	0.598679009	14	79426510	79431036	+	protein_coding	Kbtbd7	155.0295548	730.3124616	464.426068	99.85849366	227.1580424	106.2679167
ENSMUSG00000021520	1151.483969	-1.032429273	0.449157408	-2.298591215	0.021528163	0.600549631	13	66900616	66905378	-	protein_coding	Uqcrb	2506.311136	2106.492107	466.5695729	655.4092682	521.6861507	652.4355814
ENSMUSG00000018678	1761.752654	0.676873292	0.29455595	2.29794473	0.021564935	0.600774396	11	96953340	96982959	-	protein_coding	Sp2	1108.584356	1258.327443	1570.474611	2351.597203	1699.798584	2581.733727
ENSMUSG00000041997	889.2296139	-0.742304828	0.32319026	-2.296804455	0.021629927	0.600984514	2	70712406	70825728	-	protein_coding	Tlk1	1526.918076	1054.174023	848.8279519	569.6153512	598.5571233	737.2851582
ENSMUSG00000038418	66007.91143	0.936078679	0.407555917	2.296810423	0.021629587	0.600984514	18	34859822	34864984	+	protein_coding	Egr1	70395.72182	21870.3991	27724.09275	106124.2625	81221.5241	88711.46829
ENSMUSG00000027349	249.7058192	-1.100805508	0.479547926	-2.295506764	0.021704099	0.6014479	2	117249738	117271540	+	protein_coding	Fam98b	607.8142864	487.1842978	73.59366923	95.63912069	107.9648491	126.0386919
ENSMUSG00000094344	48.14144421	-1.121114084	0.488340452	-2.295763292	0.021689419	0.6014479	4	32964887	32965232	+	processed_pseudogene	Gm11942	109.505003	102.07671	21.43504929	19.6904072	15.54693827	20.59455749
ENSMUSG00000026511	7857.220753	-0.770806919	0.336052325	-2.293711017	0.021807104	0.602745764	1	182124736	182132407	+	protein_coding	Srp9	11304.85357	13293.17155	6033.251874	5743.973072	5478.568301	5289.506146
ENSMUSG00000087403	279.1667787	-1.004963566	0.438334857	-2.292684575	0.021866171	0.602745764	X	152294827	152327495	-	protein_coding	Kantr	579.5152406	464.9130156	167.9078861	120.9553585	139.0587256	202.6504457
ENSMUSG00000031696	4942.131014	-0.809858047	0.353156865	-2.293196386	0.021836701	0.602745764	8	85260391	85299802	-	protein_coding	Vps35	4123.047922	6460.527774	8981.285653	2576.630428	3403.915762	4107.378546
ENSMUSG00000021903	42.60497112	1.058449594	0.461648283	2.292761899	0.021861717	0.602745764	14	32028988	32062197	+	protein_coding	Galnt15	1.230393292	12.06361118	2.858006572	185.6524107	6.046031548	47.77937338
ENSMUSG00000026238	14145.97474	-0.839671648	0.366724406	-2.289653035	0.022041438	0.603039325	1	86526725	86530712	+	protein_coding	Ptma	23436.53143	23792.22516	9467.14677	9253.084927	9167.511264	9759.348904
ENSMUSG00000048489	2186.792519	0.776691368	0.339239183	2.289509609	0.02204976	0.603039325	6	116650608	116652794	+	protein_coding	Depp1	1357.123801	1528.36674	1688.367383	4064.662629	1907.091094	2575.143469
ENSMUSG00000052151	4593.336285	-0.60789438	0.265471592	-2.289866029	0.022029084	0.603039325	10	79526429	79533796	-	protein_coding	Plpp2	6859.442604	4577.676459	5443.073517	3316.427156	3394.414855	3968.98312
ENSMUSG00000034792	13967.18624	0.790192257	0.344837595	2.291491036	0.02193503	0.603039325	10	81502305	81524225	-	protein_coding	Gna15	10764.71091	6027.165741	12143.66993	23355.63586	16332.92237	15179.01265
ENSMUSG00000110444	820.8652121	0.713522449	0.311404019	2.291307771	0.021945619	0.603039325	8	69366509	69395539	-	protein_coding	Gm10033	495.8484968	609.6763498	687.3505806	862.1585439	1349.992473	920.1648288
ENSMUSG00000050270	293.829023	-1.092631156	0.477098465	-2.290158605	0.022012124	0.603039325	11	67025153	67035312	+	protein_coding	Tmem220	942.4812619	293.2385488	129.3247974	150.4909693	131.2852565	116.1533043
ENSMUSG00000066677	48.93169585	1.045990992	0.457955767	2.284043717	0.022368962	0.608011905	1	173673674	173698395	+	protein_coding	Ifi208	0	0.927970091	15.71903615	136.4263927	99.32766115	41.18911498
ENSMUSG00000087612	32.10230607	1.052709664	0.462314621	2.277041686	0.022783736	0.608011905	2	25705849	25709716	-	antisense	A230005M16Rik	1.230393292	0	11.43202629	64.69705223	51.82312755	63.43123708
ENSMUSG00000026960	1053.370848	-0.712560556	0.312333169	-2.281411729	0.022524095	0.608011905	2	53191725	53219220	+	protein_coding	Arl6ip6	1120.888289	1705.609027	1191.788741	874.8166628	595.1022481	832.0201227
ENSMUSG00000079317	433.6791452	-0.753480085	0.330618068	-2.279004565	0.022666794	0.608011905	X	166440573	166453140	+	protein_coding	Trappc2	610.275073	682.0580169	388.6888938	272.8527855	335.9866103	312.2134916
ENSMUSG00000097767	3112.287521	1.057045009	0.463603471	2.280062755	0.022603967	0.608011905	5	112213227	112229395	-	lincRNA	Miat	322.3630426	1870.787703	2451.455137	4680.691083	5437.109799	3911.318359
ENSMUSG00000081228	11971.69775	-0.956607893	0.419555186	-2.280052603	0.022604569	0.608011905	5	137615626	137615962	+	processed_pseudogene	Gm16089	23546.03643	20952.63668	6169.007186	8547.043183	6575.491168	6039.971821
ENSMUSG00000107853	4588.813552	0.612055977	0.268627463	2.278456453	0.022699396	0.608011905	6	47432125	47433089	-	processed_pseudogene	Gm18584	3105.51267	3821.380835	3714.694042	6988.688099	5111.487814	4791.117855
ENSMUSG00000081113	3274.320232	-0.661010725	0.289433233	-2.283810737	0.022382656	0.608011905	6	127282062	127282509	-	processed_pseudogene	Gm7308	4799.764233	4549.837356	2911.594195	2296.745354	2661.1176	2426.862655
ENSMUSG00000030283	524.6933591	-0.906459068	0.397974814	-2.277679481	0.022745681	0.608011905	6	142821544	142964452	-	protein_coding	St8sia1	996.6185667	721.0327607	449.4215335	405.0598053	200.3827599	375.6447287
ENSMUSG00000056204	3093.944549	0.546115348	0.239628967	2.279003889	0.022666834	0.608011905	8	70646434	70660388	-	protein_coding	Pgpep1	2055.987191	2578.828883	2795.130428	3793.216301	3843.548627	3496.955862
ENSMUSG00000031618	159.0428563	0.981374533	0.430774231	2.278164437	0.022716782	0.608011905	8	76899441	77245012	+	protein_coding	Nr3c2	78.7451707	102.07671	90.74170867	293.9496504	283.299764	105.4441344
ENSMUSG00000025317	251.5317836	-1.087045514	0.476625799	-2.280710604	0.022565577	0.608011905	8	121916125	121944904	-	protein_coding	Car5a	799.75564	220.8568817	145.0438335	156.1167999	80.32584771	107.091699
ENSMUSG00000023186	1347.586324	-0.854554873	0.374991767	-2.278863025	0.022675209	0.608011905	9	38718267	38743337	+	protein_coding	Vwa5a	1967.398874	1589.612766	1881.997328	606.1832502	637.4244689	1402.901256
ENSMUSG00000058569	26411.35197	-0.462058768	0.202650365	-2.280078639	0.022603025	0.608011905	13	55573731	55597697	+	protein_coding	Tmed9	32173.5542	30673.12339	29543.21394	24261.39459	20541.82404	21275.00167
ENSMUSG00000021109	4423.888143	-0.89330967	0.391136446	-2.283882463	0.02237844	0.608011905	12	73901374	73947530	+	protein_coding	Hif1a	5755.779821	5951.072194	6447.662827	1233.463365	3366.775853	3788.574796
ENSMUSG00000056770	4137.858941	-0.543719656	0.238311887	-2.281546517	0.022516127	0.608011905	12	108106430	108179314	-	protein_coding	Setd3	5455.563858	4907.105841	4514.221381	3291.110918	2879.638454	3779.513191
ENSMUSG00000071713	2952.842276	0.967046221	0.424679192	2.277121744	0.022778957	0.608011905	15	78325751	78353847	+	protein_coding	Csf2rb	1725.011396	628.2357516	2792.986923	4303.760431	3981.743634	4285.315523
ENSMUSG00000117234	202.5757595	-1.119791607	0.491293812	-2.279270732	0.022650977	0.608011905	17	22067263	22069888	-	processed_pseudogene	Gm7818	75.05399083	635.6595123	300.8051917	21.09686486	141.649882	41.18911498
ENSMUSG00000118021	62.7861701	-1.1121885	0.4883999	-2.277208696	0.022773766	0.608011905	19	21831450	21833756	-	antisense	Gm50130	230.0835456	79.80542783	14.29003286	28.12915314	11.2283443	13.1805168
ENSMUSG00000111080	267.814196	-0.983702977	0.432310894	-2.275452668	0.022878789	0.608699357	10	30603194	30606634	-	lincRNA	Gm20300	655.7996248	248.6959844	246.5030669	181.4330378	163.2428518	111.2106105
ENSMUSG00000031601	2540.897639	-0.88474868	0.388874437	-2.275152583	0.022896778	0.608699357	8	40492539	40515847	-	protein_coding	Cnot7	2079.364664	4891.33035	3422.46287	1082.972396	1506.325574	2262.929977
ENSMUSG00000117959	497.0969261	-0.973279649	0.427628841	-2.275991597	0.022846513	0.608699357	19	5388335	5389601	+	antisense	D330050I16Rik	1171.334414	633.8035722	318.6677328	344.582126	234.9315116	279.2621996
ENSMUSG00000035298	2429.988931	0.916325798	0.402859636	2.274553504	0.022932728	0.608881391	7	99466003	99474022	+	protein_coding	Klhl35	686.5594571	1788.198365	2018.467142	3985.901	3720.900558	2379.907064
ENSMUSG00000091537	7632.530096	-1.054167924	0.463648132	-2.27363781	0.022987772	0.609569289	9	109074567	109082587	-	protein_coding	Tma7	16166.13747	15796.83486	2416.444557	3326.272359	5005.250403	3084.24093
ENSMUSG00000030047	10608.669	0.784422442	0.345241386	2.272098519	0.023080561	0.611255048	6	87458544	87533259	-	protein_coding	Arhgap25	7938.497522	4336.404235	9765.808457	15433.05987	14450.87912	11727.36482
ENSMUSG00000085395	261.8222463	-1.025145052	0.451456139	-2.270752271	0.023161979	0.612635803	4	141278438	141279794	+	lincRNA	Gm13056	693.9418168	287.6707282	173.6238993	175.8072071	110.5560054	129.3338211
ENSMUSG00000015749	13812.81662	-0.603021043	0.265868036	-2.268121629	0.023321794	0.613759224	3	95929245	95947390	+	protein_coding	Anp32e	14089.23359	20529.48232	16070.57096	9175.729755	11801.85358	11210.02953
ENSMUSG00000104970	76.38411699	-1.114736461	0.491278625	-2.269051418	0.023265199	0.613759224	5	110230607	110231201	-	antisense	Gm43137	279.2992773	74.23760728	26.43656079	26.72269549	29.36643895	22.24212209
ENSMUSG00000025544	3466.235582	-0.666341932	0.29373806	-2.268490276	0.023299341	0.613759224	14	122107037	122159604	+	protein_coding	Tm9sf2	4647.195465	4305.781222	4056.225828	1901.530753	2546.243001	3340.437225
ENSMUSG00000053783	147.8348927	-1.104094333	0.486722439	-2.268427023	0.023303192	0.613759224	11	75999911	76003569	+	protein_coding	1700016K19Rik	492.1573169	151.2591248	63.59064623	49.226018	84.64444167	46.13180878
ENSMUSG00000026941	211.0851532	0.805667463	0.355334641	2.267348492	0.023368945	0.614227481	2	25563114	25574845	-	protein_coding	Mamdc4	169.7942743	101.1487399	160.7628697	234.8784288	307.4838902	292.4427164
ENSMUSG00000042229	4153.048962	-0.562372652	0.248454135	-2.263486789	0.023605698	0.615808497	1	134494647	134508774	+	protein_coding	Rabif	4351.901075	5112.187231	5565.253298	2935.277131	3120.615998	3833.05904
ENSMUSG00000072623	332.5039712	-0.992787833	0.438310666	-2.26503234	0.023510695	0.615808497	6	118461949	118479320	-	protein_coding	Zfp9	746.8487284	478.832567	213.6359913	120.9553585	227.1580424	207.5931395
ENSMUSG00000092416	340.6382804	-1.002499327	0.442814234	-2.26392751	0.023578574	0.615808497	7	42473385	42505740	-	protein_coding	Zfp141	365.4268078	408.30684	709.5001315	75.94871349	272.9351385	211.712051
ENSMUSG00000115662	387.550316	0.718092859	0.317107477	2.264509388	0.023542803	0.615808497	14	92602457	92604397	-	processed_pseudogene	Gm7232	251.0002316	225.4967321	365.8248412	495.0730953	520.8224319	467.0845639
ENSMUSG00000066491	7088.302791	-1.026058789	0.453100053	-2.264530279	0.02354152	0.615808497	12	56373592	56373823	-	processed_pseudogene	Cox6c2	14476.80748	14257.33248	2594.355466	4562.54864	3668.213712	2970.558973
ENSMUSG00000032796	87.28886089	1.03173309	0.455636822	2.264376013	0.023550998	0.615808497	17	67697258	67822647	+	protein_coding	Lama1	0	0.927970091	27.86556408	84.38745943	184.8358216	225.7163501
ENSMUSG00000030484	23.90920118	0.965560149	0.426780598	2.262427473	0.023671005	0.616743174	7	24349195	24355109	+	protein_coding	Lypd5	0	0	0	108.2972396	12.0920631	23.06590439
ENSMUSG00000028180	3034.371908	-0.829617651	0.36683223	-2.26157241	0.023723834	0.617133546	3	157534159	157548410	+	protein_coding	Zranb2	4280.538264	5288.501549	2560.059387	1329.102486	2275.0353	2472.994464
ENSMUSG00000032375	320.0219524	-0.978348012	0.432661762	-2.261230593	0.023744982	0.617133546	9	66775201	66795490	-	protein_coding	Aph1b	721.0104693	262.6155358	390.8323987	109.7036973	182.2446652	253.7249483
ENSMUSG00000093865	150.2755214	-1.044420978	0.462306325	-2.259153556	0.023873835	0.617414548	3	129787880	129804030	-	protein_coding	Lrit3	525.3779358	277.4630572	36.4395838	0	48.36825238	14.00429909
ENSMUSG00000057637	1179.592252	0.652833174	0.288925167	2.259523395	0.023850847	0.617414548	4	143107390	143212995	-	protein_coding	Prdm2	1069.211771	870.4359454	733.0786858	1237.682738	1739.529648	1427.614725
ENSMUSG00000066551	2350.615913	-0.602627452	0.266677613	-2.25976018	0.023836139	0.617414548	5	149046701	149184489	-	protein_coding	Hmgb1	2553.066081	3489.167542	2584.352443	1575.232576	2022.829412	1879.047426
ENSMUSG00000110824	61.63827102	-1.061244127	0.469733635	-2.259246617	0.023868048	0.617414548	9	75317071	75342842	-	antisense	Gm48677	249.7698383	63.10196619	25.72205915	2.812915314	26.77528257	1.647564599
ENSMUSG00000027763	4699.521328	-0.925086989	0.409691721	-2.258007528	0.02394519	0.617662618	3	60472829	60629750	+	protein_coding	Mbnl1	11104.29946	5476.879477	3035.917481	3119.523084	2878.774736	2581.733727
ENSMUSG00000040711	903.6465903	0.726316688	0.321723878	2.25757781	0.023971993	0.617662618	11	32347819	32428173	+	protein_coding	Sh3pxd2b	860.0449113	470.4808361	624.474436	1091.411142	1044.23602	1331.232196
ENSMUSG00000047786	122.210332	-0.921818702	0.408193645	-2.258287735	0.023927726	0.617662618	17	17402671	17459387	+	protein_coding	Lix1	108.2746097	209.7212406	190.7719387	90.01329006	57.8691591	76.61175387
ENSMUSG00000021111	2610.499545	-0.590580253	0.261671774	-2.256950545	0.024011165	0.617910944	12	105784693	105838944	+	protein_coding	Papola	3558.297401	3325.844806	2657.231611	1717.284799	2110.928729	2293.409922
ENSMUSG00000022978	1266.8501	-0.622458083	0.275858736	-2.256437817	0.024043226	0.617975878	16	90719311	90727404	-	protein_coding	Mis18a	1510.922963	1802.117917	1367.556145	1167.359855	929.3614208	823.7822997
ENSMUSG00000051285	1029.644343	-0.805033514	0.357023275	-2.25484883	0.024142819	0.619774308	1	7088919	7173628	+	protein_coding	Pcmtd1	1118.427503	1840.16469	1116.766068	645.5640646	509.5940876	947.3496446
ENSMUSG00000029467	3091.432711	-0.783791711	0.347712234	-2.254139013	0.024187424	0.620158438	5	122453512	122502225	-	protein_coding	Atp2a2	3750.238755	3428.849486	4952.92539	1555.542169	1743.848242	3117.192222
ENSMUSG00000015843	1767.671482	0.65804667	0.292066156	2.253074025	0.024254482	0.62111661	1	167598383	167639623	+	protein_coding	Rxrg	1557.677908	955.8091937	1476.874896	2168.757707	2408.047994	2038.861192
ENSMUSG00000020571	22910.86554	-0.433214664	0.19238317	-2.251832441	0.024332863	0.622362047	12	17266544	17284770	+	protein_coding	Pdia6	26679.84815	26925.05219	25790.65131	17890.1414	19729.92838	20449.57181
ENSMUSG00000006014	42.85634521	-1.014809711	0.451067581	-2.249795271	0.024461944	0.624227128	1	150449411	150466165	-	protein_coding	Prg4	175.9462408	58.46211573	10.71752465	0	10.36462551	1.647564599
ENSMUSG00000103260	5565.45013	0.717989677	0.320138197	2.242749176	0.024912994	0.624227128	1	181282045	181283892	+	processed_pseudogene	Gm8146	2538.301362	4566.540818	4987.221468	7585.026145	6726.641957	6988.969031
ENSMUSG00000034035	1058.140113	0.738367146	0.32911645	2.243482958	0.024865688	0.624227128	4	116596653	116600266	+	protein_coding	Ccdc17	554.9073748	803.6220988	908.84609	1226.431077	1100.377742	1754.656298
ENSMUSG00000028633	1119.051542	-0.913647575	0.407340125	-2.242959924	0.024899399	0.624227128	4	120539867	120570276	-	protein_coding	Ctps	2379.580627	1313.077679	959.5757066	459.9116539	603.739436	998.4241472
ENSMUSG00000028788	9334.201821	-0.698059901	0.310519007	-2.248042422	0.024573485	0.624227128	4	129811218	129850003	+	protein_coding	Ptp4a2	15853.61757	9682.439929	9917.997307	5952.128805	6306.010905	8293.016411
ENSMUSG00000074817	149.4217332	-0.991813546	0.441851093	-2.24467827	0.024788794	0.624227128	5	142525837	142530076	-	protein_coding	Papolb	108.2746097	349.8447243	190.0574371	66.10350989	93.2816296	88.96848837
ENSMUSG00000097331	31.19909603	1.056375513	0.47101503	2.242763915	0.024912043	0.624227128	10	127195248	127202643	+	lincRNA	F420014N23Rik	0	3.711880364	12.86102957	29.5356108	76.00725375	65.07880168
ENSMUSG00000031613	4712.85804	-0.594267589	0.264647523	-2.245505959	0.02473567	0.624227128	8	56294584	56321043	+	protein_coding	Hpgd	6528.466809	5878.690526	4842.177635	3002.787098	4127.71211	3897.31406
ENSMUSG00000064325	21.80775578	0.977542837	0.435052887	2.246951731	0.024643112	0.624227128	8	79965850	80058006	-	protein_coding	Hhip	0	0	2.143504929	92.82620537	27.63900136	8.237822997
ENSMUSG00000057181	1527.020811	-0.630673237	0.281011368	-2.244297953	0.024813237	0.624227128	11	80360491	80378034	-	protein_coding	5730455P16Rik	1857.893871	1896.770866	1907.004885	912.7910195	1108.151211	1479.51301
ENSMUSG00000112959	129.2370515	-1.099417979	0.489790092	-2.244671744	0.024789213	0.624227128	13	51378135	51418686	-	lincRNA	Gm32834	319.902256	268.1833563	38.58308872	82.98100177	32.82131412	32.95129199
ENSMUSG00000089854	11.04697115	1.015068493	0.452426927	2.243607599	0.02485766	0.624227128	13	63329555	63339961	+	antisense	Gm16133	2.460786584	0	0.714501643	33.75498377	11.2283443	18.12321059
ENSMUSG00000090002	276.5725692	0.879909647	0.391758712	2.246049982	0.024700807	0.624227128	15	57708113	57708927	-	antisense	Gm16006	184.5589938	128.9878426	214.3504929	492.26018	410.2664265	229.0114793
ENSMUSG00000048154	2312.759357	0.680887018	0.303098121	2.246424412	0.024676836	0.624227128	15	98831668	98871204	-	protein_coding	Kmt2d	2251.619725	1468.048684	1429.003286	2390.978017	3179.348875	3157.557555
ENSMUSG00000034509	4019.930273	0.598582496	0.266148983	2.249050473	0.024509285	0.624227128	17	46147386	46153553	-	protein_coding	Mad2l1bp	2569.061194	3100.348074	3715.408544	5662.398528	4651.125698	4421.239602
ENSMUSG00000040957	2717.659696	1.062886668	0.473101029	2.24663783	0.024663182	0.624227128	18	11839219	11945630	+	protein_coding	Cables1	252.2306249	1066.237635	2551.485367	4264.379617	4037.885355	4133.73958
ENSMUSG00000117994	43.01340245	0.988481442	0.440471852	2.244142133	0.024823258	0.624227128	18	38892457	38971276	+	lincRNA	Gm5820	0	6.495790637	0.714501643	191.2782414	6.046031548	53.54584948
ENSMUSG00000081998	28.62773836	0.953575031	0.425285695	2.242198699	0.024948533	0.624369871	4	146480666	146480926	+	processed_pseudogene	Gm13245	0	0	0	129.3941045	7.773469133	34.59885659
ENSMUSG00000033021	3019.444337	0.608015038	0.27192006	2.23600656	0.025351341	0.629025905	1	75435929	75443179	+	protein_coding	Gmppa	2337.747255	1823.461229	2849.432552	4046.37868	3523.972674	3535.67363
ENSMUSG00000038026	918.5016647	-0.982291797	0.439400966	-2.235524892	0.025382909	0.629025905	1	172320500	172329318	-	protein_coding	Kcnj9	572.1328809	2470.256382	923.1361228	517.5764178	459.4983976	568.4097868
ENSMUSG00000026546	491.6768239	-1.049118781	0.470225126	-2.231098943	0.025674576	0.629025905	1	172520800	172545870	+	protein_coding	Cfap45	1320.212003	499.247909	412.9819497	80.16808646	335.1228915	302.328104
ENSMUSG00000103451	12.46384774	0.975709135	0.436741342	2.234066347	0.025478708	0.629025905	1	183563511	183564045	+	lincRNA	Gm33973	0	0	1.429003286	40.78727206	9.500906718	23.06590439
ENSMUSG00000083421	9.619915088	-1.008543981	0.451467261	-2.233924955	0.025488011	0.629025905	X	87771338	87772352	-	processed_pseudogene	Gm14776	8.612753046	31.55098309	15.0045345	0	1.727437585	0.8237823
ENSMUSG00000028115	14.08400708	0.951178659	0.425747878	2.234135993	0.025474126	0.629025905	3	95241270	95251193	-	protein_coding	Bnipl	0	0	0	39.3808144	13.81950068	31.30372739
ENSMUSG00000029661	211.5286435	-0.927243349	0.415687238	-2.230627417	0.025705819	0.629025905	6	4504813	4541544	+	protein_coding	Col1a2	294.0639968	239.4162835	352.24931	168.7749189	63.91519065	150.7521608
ENSMUSG00000029992	720.4385217	-0.939809105	0.4210787	-2.231908439	0.025621015	0.629025905	6	87042845	87092197	+	protein_coding	Gfpt1	1689.32999	819.3975903	530.1602191	299.575481	457.7709601	526.3968895
ENSMUSG00000030145	981.2228444	-0.890415457	0.397867941	-2.23796734	0.025223185	0.629025905	6	118427318	118455528	-	protein_coding	Zfp248	1800.065387	1400.306867	833.8234174	890.287697	584.7376226	378.1160756
ENSMUSG00000008540	500.2940673	-0.874963761	0.391441138	-2.235237119	0.025401786	0.629025905	6	138140315	138156755	+	protein_coding	Mgst1	903.1086765	793.4144278	346.5332969	358.6467026	328.2131412	271.8481589
ENSMUSG00000057342	3665.579385	0.806639634	0.36091625	2.234977321	0.025418838	0.629025905	7	45709466	45718002	-	protein_coding	Sphk2	1971.090054	1682.409775	3808.293757	5493.623609	4051.704856	4986.35426
ENSMUSG00000020052	1395.900935	0.786184822	0.352382685	2.231054065	0.025677548	0.629025905	10	87490818	87493660	-	protein_coding	Ascl1	1090.128457	1193.369537	603.7538884	2253.145167	1835.402434	1399.606127
ENSMUSG00000032803	3303.712972	-0.814747869	0.364940414	-2.232550406	0.025578608	0.629025905	9	103353093	103365840	-	protein_coding	Cdv3	6629.359059	2594.604374	3918.32701	2410.668424	1970.142566	2299.176398
ENSMUSG00000020907	35170.39893	-0.862596238	0.385893922	-2.235319577	0.025396376	0.629025905	11	67695325	67703333	+	protein_coding	Rcvrn	71629.80629	44054.4521	27126.76938	16236.14719	29457.12942	22518.08916
ENSMUSG00000020692	910.1191513	0.580278858	0.25995046	2.232267098	0.025597315	0.629025905	11	82900767	82908411	-	protein_coding	Nle1	638.5741187	642.155303	863.8324864	1133.604872	1094.33171	1088.216418
ENSMUSG00000000202	7195.064125	1.015141255	0.455001574	2.231071963	0.025676363	0.629025905	11	114791216	114795945	-	protein_coding	Btbd17	1019.996039	4869.059067	5513.094678	13629.98116	11496.09713	6642.156682
ENSMUSG00000022403	8635.62625	-0.617258972	0.276010923	-2.236357049	0.025328392	0.629025905	15	81363668	81400077	-	protein_coding	St13	12973.26687	10818.27532	8073.868566	6355.782153	7361.475269	6231.089315
ENSMUSG00000022518	30.18807438	1.048351076	0.469607947	2.23239637	0.025588778	0.629025905	16	4835415	4867686	+	protein_coding	4930562C15Rik	0	2.783910273	12.86102957	35.16144143	57.00544031	73.31662467
ENSMUSG00000002668	1171.681153	0.645845211	0.289244644	2.23286835	0.025557627	0.629025905	17	57065904	57078514	-	protein_coding	Dennd1c	894.4959235	666.2825253	1101.047032	1445.838472	1381.950068	1540.4729
ENSMUSG00000031378	4447.349009	0.865407244	0.388300044	2.228707563	0.025833369	0.629768294	X	73716596	73738534	+	protein_coding	Abcd1	2885.27227	1369.683854	4339.168478	6487.989173	5768.777816	5833.202464
ENSMUSG00000094392	99.04997435	-1.079339302	0.484299597	-2.228660334	0.025836513	0.629768294	3	86672032	86672168	-	processed_pseudogene	Gm3788	271.9169176	157.7549155	37.15408544	40.78727206	39.73106446	46.95559108
ENSMUSG00000092482	57.83874338	1.092198521	0.489918898	2.229345564	0.025790921	0.629768294	6	124732167	124738040	+	antisense	Gm20531	1.230393292	20.415342	31.43807229	116.7359855	73.41609737	103.7965698
ENSMUSG00000001521	669.5754874	0.842376767	0.378025547	2.228359361	0.025856561	0.629768294	6	128321160	128355851	-	protein_coding	Tulp3	282.9904572	613.3882301	424.413976	1210.960043	703.9308159	781.7694024
ENSMUSG00000062170	466.5447859	-1.067965836	0.479548945	-2.22702155	0.025945834	0.631207825	X	68761838	68804567	+	protein_coding	Fmr1nb	1302.986496	454.7053446	405.8369333	417.7179242	136.4675692	81.55444767
ENSMUSG00000033411	431.0215256	-0.877405418	0.395291616	-2.219640846	0.026443157	0.637122181	2	121956000	122013642	+	protein_coding	Ctdspl2	326.0542224	704.3292991	733.7931874	202.5299026	354.9884237	264.4341182
ENSMUSG00000056738	23.54616742	0.967533725	0.43544577	2.221938512	0.026287461	0.637122181	2	129218968	129235604	+	lincRNA	A730036I17Rik	0	0	2.858006572	73.13579817	57.8691591	7.414040697
ENSMUSG00000051000	268.186093	-1.073273726	0.483494557	-2.219825869	0.02643059	0.637122181	3	85660060	85817291	-	protein_coding	Fam160a1	531.5299022	454.7053446	272.225126	52.03893332	258.251919	40.36533268
ENSMUSG00000111375	609.6897507	-0.865520051	0.389411193	-2.222637832	0.026240231	0.637122181	5	107437996	107511207	+	protein_coding	Btbd8	1103.662783	913.1225695	465.1405696	303.794854	517.3675568	355.0501712
ENSMUSG00000110357	374.7386299	-0.899680264	0.405380318	-2.219348656	0.026463014	0.637122181	7	45635679	45638765	-	antisense	A030001D20Rik	631.1917589	508.5276099	411.5529464	113.9230702	285.0272015	298.2091925
ENSMUSG00000037316	639.0978681	0.577333655	0.260033956	2.220224101	0.026403559	0.637122181	8	25764537	25785287	-	protein_coding	Bag4	531.5299022	440.7857932	535.8762323	852.3133403	791.166414	682.9155264
ENSMUSG00000111446	4941.127865	-1.012195198	0.455748672	-2.220950407	0.026354321	0.637122181	9	22092512	22092772	+	processed_pseudogene	Gm6581	11347.91733	8571.659731	1895.572859	3492.234363	2452.097652	1887.285249
ENSMUSG00000085419	23.45991984	1.045222576	0.470879737	2.219722988	0.026437577	0.637122181	11	117523602	117532205	+	lincRNA	Gm11734	0	5.567820546	7.14501643	32.34852612	74.27981616	21.41833979
ENSMUSG00000021414	108.2065145	1.055676791	0.475335204	2.220910173	0.026357046	0.637122181	13	34909959	34924310	-	protein_coding	Fam217a	24.60786584	0	42.15559694	281.2915314	135.6038504	165.5802422
ENSMUSG00000111997	20.10118708	1.067598155	0.481358753	2.217884578	0.026562703	0.637322109	10	111500738	111501965	+	transcribed_processed_pseudogene	Gm5176	2.460786584	0.927970091	10.71752465	35.16144143	28.50272015	42.83667958
ENSMUSG00000117872	116.8275103	1.078794502	0.486345859	2.218163232	0.026543705	0.637322109	17	32396777	32412926	+	antisense	A530088E08Rik	2.460786584	79.80542783	13.57553122	236.2848864	262.5705129	106.2679167
ENSMUSG00000007039	18459.21369	0.601868153	0.271268943	2.218713817	0.0265062	0.637322109	17	35059034	35062095	+	protein_coding	Ddah2	14833.62153	13196.66266	14960.9499	26418.90063	24504.56586	16840.58155
ENSMUSG00000032782	1902.557286	0.725950164	0.327404282	2.217289766	0.026603297	0.637460541	11	69299486	69323775	-	protein_coding	Cntrob	1197.172673	1144.187122	1764.819058	1907.156583	3199.214408	2202.793869
ENSMUSG00000085492	898.185141	-0.788617822	0.355728782	-2.216907548	0.02662941	0.637460541	17	71557026	71598755	-	antisense	Trmt61b	1752.080048	912.1945994	873.8355095	533.0474521	692.7024716	625.2507655
ENSMUSG00000028426	1690.473906	-0.713705209	0.322183766	-2.215211582	0.026745545	0.63877888	4	55350042	55392237	+	protein_coding	Rad23b	2810.218279	2167.738133	1487.592421	1030.933463	1362.084536	1284.276605
ENSMUSG00000064120	1251.233554	0.85019428	0.383744871	2.215519595	0.026724421	0.63877888	17	49428361	49455435	+	protein_coding	Mocs1	824.3635058	416.6585709	1206.793275	1842.459531	1555.557545	1661.568898
ENSMUSG00000025916	159.8646032	-0.913093678	0.414145115	-2.204767472	0.027470416	0.639816168	1	9968623	10009136	-	protein_coding	Ppp1r42	268.2257377	271.8952367	127.1812925	74.54225583	121.7843498	95.55874676
ENSMUSG00000067336	1299.098792	-1.01364475	0.458003813	-2.213179717	0.026885258	0.639816168	1	59763399	59879014	+	protein_coding	Bmpr2	3429.106105	1726.024369	596.6088719	706.0417439	441.360303	895.4513598
ENSMUSG00000099875	2848.412165	-0.518098043	0.234682703	-2.207653295	0.027268451	0.639816168	1	150265534	150265999	-	processed_pseudogene	Rbm3-ps	3505.39049	3594.956133	3058.067032	2655.392057	2129.066824	2147.600455
ENSMUSG00000038936	3482.112566	-0.484889466	0.219820894	-2.205838847	0.027395285	0.639816168	1	179668209	179687189	+	protein_coding	Sccpdh	3755.160328	4536.845775	3989.062673	2637.108107	2913.323487	3061.175026
ENSMUSG00000085958	13.5380848	0.938248112	0.424292394	2.211324374	0.027013383	0.639816168	2	146259285	146267160	+	antisense	A930019D19Rik	0	0	0	25.31623783	15.54693827	40.36533268
ENSMUSG00000032966	23819.85703	-0.649047253	0.29357815	-2.21081594	0.027048586	0.639816168	2	151542482	151561692	+	protein_coding	Fkbp1a	32477.46134	30057.87922	26405.12272	19207.99222	12731.215	22039.47165
ENSMUSG00000107390	26.83195752	1.00188568	0.454160769	2.206015468	0.027382917	0.639816168	5	66080208	66084466	-	TEC	Gm43323	2.460786584	4.639850455	2.143504929	118.1424432	31.95759533	1.647564599
ENSMUSG00000029319	3682.233365	-0.572743606	0.259643008	-2.205888813	0.027391786	0.639816168	5	100654722	100675140	-	protein_coding	Coq2	4394.96484	4984.127359	4002.638204	3492.234363	2760.445261	2458.990165
ENSMUSG00000079293	3544.302505	0.811001599	0.366977156	2.209951179	0.027108551	0.639816168	6	129461590	129472779	-	polymorphic_pseudogene	Clec7a	3466.017904	1363.188064	2344.279891	3836.816489	5368.012296	4887.500384
ENSMUSG00000109536	271.8497511	-0.908174492	0.410917228	-2.210115396	0.027097155	0.639816168	7	59223846	59254788	-	TEC	9330162G02Rik	386.3434938	501.1038491	243.6450603	99.85849366	173.6074773	226.5401324
ENSMUSG00000020102	486.0363404	-0.988746295	0.448503453	-2.204545556	0.027486	0.639816168	10	125219269	125389465	-	protein_coding	Slc16a7	872.3488442	793.4144278	452.9940417	90.01329006	352.3972674	355.0501712
ENSMUSG00000097577	285.1715636	-0.896394152	0.406628408	-2.204455306	0.02749234	0.639816168	14	20687235	20703028	-	antisense	6230400D17Rik	301.4463566	605.9644694	272.225126	139.2393081	232.3403552	159.8137661
ENSMUSG00000031802	69.81678542	-1.085701062	0.490783659	-2.212178509	0.026954333	0.639816168	9	13431360	13432751	+	TEC	Phxr4	222.7011859	51.9663251	66.4486528	9.8452036	44.04965842	23.88968669
ENSMUSG00000074269	92.43343895	1.052492278	0.476929899	2.206807082	0.02732754	0.639816168	9	58652849	58743964	-	protein_coding	Rec114	38.14219206	14.84752146	76.45167581	184.2459531	114.8745994	126.0386919
ENSMUSG00000021621	2545.885523	-0.617068449	0.279271794	-2.209562381	0.027135549	0.639816168	13	91796532	91807705	-	protein_coding	Zcchc9	3167.032334	3518.862585	2712.248237	1845.272446	2429.640964	1602.256573
ENSMUSG00000034761	1081.593411	-0.916622833	0.415443124	-2.206373821	0.027357836	0.639816168	12	69803749	69893200	-	protein_coding	Map4k5	2304.526636	1246.263832	968.1497263	368.4919062	656.4262824	945.70208
ENSMUSG00000037904	913.5867464	0.958028573	0.434133511	2.206760248	0.027330814	0.639816168	12	110975352	110979040	-	protein_coding	Ankrd9	804.6772131	181.8821378	591.6073604	1389.580165	1077.921053	1435.852548
ENSMUSG00000039100	803.1005165	-0.896117093	0.406364909	-2.205202941	0.027439857	0.639816168	15	31455890	31531053	-	protein_coding	Marchf6	1796.374207	978.0804759	546.5937569	455.6922809	494.0471494	547.8152293
ENSMUSG00000022280	2893.315239	-0.612405614	0.277350695	-2.208055094	0.027240433	0.639816168	15	36239932	36283147	-	protein_coding	Rnf19a	3069.831264	3253.463139	4339.88298	1855.11765	2285.399925	2556.196476
ENSMUSG00000022304	64.07940304	1.061944798	0.479718334	2.213683995	0.026850525	0.639816168	15	39768486	39857470	-	protein_coding	Dpys	0	24.12722237	20.00604601	137.8328504	68.23378461	134.2765148
ENSMUSG00000042644	254.6316061	-1.053022627	0.477049441	-2.207365812	0.027288513	0.639816168	17	27057303	27122223	+	protein_coding	Itpr3	808.368393	117.8522016	244.3595619	136.4263927	107.1011303	113.6819574
ENSMUSG00000092240	3025.940834	-0.7991408	0.362038418	-2.207337015	0.027290523	0.639816168	17	36194595	36194811	-	processed_pseudogene	Gm4246	4626.278779	4479.311629	2867.295094	3044.980828	1567.649609	1570.129063
ENSMUSG00000118171	10.73525267	0.965075199	0.437080775	2.208001938	0.027244138	0.639816168	18	87851449	87852040	-	processed_pseudogene	Gm50390	0	0	1.429003286	28.12915314	23.3204074	11.5329522
ENSMUSG00000079659	3222.986814	-0.713174713	0.323682558	-2.203315241	0.027572538	0.640764101	5	9100667	9160986	+	protein_coding	Tmem243	5075.372331	4618.507143	2633.653056	2119.531689	2655.935287	2234.921379
ENSMUSG00000036305	7674.375027	-1.004607269	0.456016579	-2.203006019	0.027594324	0.640764101	15	102635037	102635188	+	processed_pseudogene	Rpl39-ps	16818.24591	14243.41293	2760.834349	5336.100351	3314.089007	3573.567616
ENSMUSG00000085704	641.9622627	0.72790523	0.330506285	2.202394517	0.027637453	0.64105409	2	179975992	179979013	+	processed_transcript	4921531C22Rik	327.2846157	495.5360286	558.7402849	880.4424934	941.4534839	648.3166699
ENSMUSG00000038702	331.1995601	-1.056776381	0.480072476	-2.201285085	0.027715848	0.642160546	1	111858701	111864918	-	protein_coding	Dsel	816.9811461	415.7306008	301.5196934	42.19372972	118.3294746	292.4427164
ENSMUSG00000058420	207.4978735	1.054959318	0.479355515	2.200786857	0.027751116	0.642266436	7	118380716	118448222	-	protein_coding	Syt17	1.230393292	125.2759623	17.86254108	511.9505872	402.4929573	186.1747997
ENSMUSG00000040761	2263.735897	0.643365708	0.292910753	2.196456431	0.02805929	0.645320209	4	141467889	141538597	-	protein_coding	Spen	1923.104716	1492.175906	1730.522979	2047.802349	3232.899441	3155.90999
ENSMUSG00000078444	514.4995685	-0.945974754	0.430569428	-2.197031864	0.028018171	0.645320209	10	77257775	77259223	-	bidirectional_promoter_lncRNA	Gm10941	784.9909205	1091.292827	309.3792114	400.8404323	223.7031673	276.7908527
ENSMUSG00000102411	18.4757538	1.057817545	0.48172352	2.1959018	0.028098973	0.645320209	9	72728139	72730888	+	TEC	Gm36936	3.691179877	5.567820546	4.287009858	7.032288286	63.91519065	26.36103359
ENSMUSG00000020176	1791.100391	-0.785740539	0.357596326	-2.197283589	0.028000199	0.645320209	11	11930507	12038683	-	protein_coding	Grb10	3100.591096	2295.798005	1656.214809	995.7720213	987.2305799	1710.995836
ENSMUSG00000088609	211.0275609	-1.071503612	0.487918909	-2.196069045	0.028087002	0.645320209	13	9834468	9834525	-	miRNA	Gm24187	578.2848474	364.6922458	62.16164295	122.3618162	41.45850204	97.20631136
ENSMUSG00000021660	596.5076555	-0.908381981	0.413261435	-2.19808069	0.027943356	0.645320209	13	98309895	98317006	-	protein_coding	Btf3	1141.804975	976.2245357	365.1103396	444.4406197	299.710421	351.755042
ENSMUSG00000041199	2432.034309	0.678808569	0.309112413	2.195992594	0.028092473	0.645320209	17	25727669	25731464	+	protein_coding	Rpusd1	1343.589475	1595.180586	2468.603177	2931.057758	3073.975183	3179.799677
ENSMUSG00000026735	20.48685783	0.939978181	0.428814703	2.192038131	0.028376753	0.646730322	2	19445662	19447501	+	protein_coding	Ptf1a	0	0	1.429003286	26.72269549	89.82675443	4.942693798
ENSMUSG00000028719	4507.973565	-0.67449716	0.307672268	-2.19225855	0.028360843	0.646730322	4	114959335	114987241	-	protein_coding	Cmpk1	3842.518252	7019.165768	6135.425609	3157.49744	3131.844342	3761.38998
ENSMUSG00000021819	1624.446009	0.533805568	0.243349769	2.193573349	0.028266096	0.646730322	14	20707551	20723619	+	protein_coding	Zswim8	1439.560152	1259.255413	1223.226813	1663.839408	1992.599254	2168.195013
ENSMUSG00000070304	119.6658669	-0.969074363	0.442045405	-2.192250731	0.028361407	0.646730322	9	45117781	45130070	+	protein_coding	Scn2b	196.8629268	154.0430351	165.7643812	30.94206846	68.23378461	102.1490052
ENSMUSG00000037977	2407.644278	-0.632647511	0.288580567	-2.192273435	0.028359769	0.646730322	9	107340601	107352422	+	protein_coding	6430571L13Rik	3117.816603	3089.212433	2734.397788	1353.012266	2288.8548	1862.57178
ENSMUSG00000021411	4033.613372	-0.867002925	0.395087614	-2.194457364	0.028202546	0.646730322	13	34627833	34653486	-	protein_coding	Pxdc1	8525.395122	2939.809248	4993.651983	3402.221073	2122.157073	2218.445733
ENSMUSG00000117381	167.486423	-0.79737268	0.363588412	-2.193064059	0.028302764	0.646730322	18	7043908	7044135	-	processed_pseudogene	Gm10350	220.2403993	276.5350871	165.7643812	129.3941045	116.602037	96.38252906
ENSMUSG00000042010	146.6800388	1.041449238	0.475204507	2.191581148	0.028409764	0.646758041	5	114146534	114250761	+	protein_coding	Acacb	8.612753046	0.927970091	83.59669224	396.6210593	246.1598559	144.1619024
ENSMUSG00000056383	2312.844947	0.793205219	0.36208298	2.190672478	0.028475502	0.646758041	7	41372922	41393379	-	protein_coding	AI987944	931.4077222	1604.460287	2203.523067	2676.488922	3764.950217	2696.239467
ENSMUSG00000044408	6682.8725	-0.712875817	0.325413579	-2.190676307	0.028475225	0.646758041	12	54645391	54656573	-	protein_coding	Sptssa	7904.046509	11968.03026	5694.578095	4811.491645	4812.641112	4906.447377
ENSMUSG00000115426	12.64038285	0.926486405	0.422992901	2.190311947	0.028501621	0.646758041	15	59788416	59794959	-	lincRNA	Gm19510	0	0	0	19.6904072	20.72925102	35.42263889
ENSMUSG00000078762	646.8846607	0.640818877	0.292731561	2.18910074	0.028589519	0.647705529	7	30653710	30664994	-	protein_coding	Haus5	388.8042803	536.3667126	546.5937569	677.9125908	909.4958886	822.1347351
ENSMUSG00000111329	88.1981181	1.067082615	0.48750082	2.188883735	0.028605292	0.647705529	9	45954100	45955998	+	antisense	A830035O19Rik	2.460786584	11.13564109	62.87614459	99.85849366	148.5596323	204.2980103
ENSMUSG00000101942	114.2887529	0.908847521	0.415953412	2.184974316	0.02889073	0.647759028	1	87853346	87854299	-	antisense	Gm19582	84.89713716	85.37324837	39.29759037	178.6201225	145.9684759	151.5759431
ENSMUSG00000048402	16.98991485	1.067429585	0.48813527	2.186749557	0.028760812	0.647759028	1	118834131	119053619	-	protein_coding	Gli2	3.691179877	5.567820546	5.716013144	11.25166126	51.82312755	23.88968669
ENSMUSG00000074656	1806.837454	-0.628651425	0.287677441	-2.185264934	0.028869427	0.647759028	2	154871409	154892935	-	protein_coding	Eif2s2	2754.850581	2091.644585	1854.846265	1293.941045	1202.296559	1643.445688
ENSMUSG00000084067	4881.30633	-0.828046802	0.380706496	-2.175026722	0.029628114	0.647759028	2	170463513	170463819	-	processed_pseudogene	Gm14269	5881.279937	10254.06951	3457.473451	3270.014053	3213.897627	3211.103404
ENSMUSG00000038628	4308.035699	-0.603922666	0.277727928	-2.174511833	0.029666718	0.647759028	2	181864336	181870830	+	protein_coding	Polr3k	5128.279242	6599.723287	4109.813451	3495.047278	3511.016892	3004.334047
ENSMUSG00000084830	15337.25095	-0.989961254	0.454477772	-2.1782391	0.029388241	0.647759028	X	20581140	20581314	-	processed_pseudogene	Gm14539	30021.59633	31823.8063	5376.624864	9379.666116	9010.314444	6411.497639
ENSMUSG00000031389	2291.041313	0.680207484	0.312096717	2.179476574	0.029296283	0.647759028	X	73891441	73921870	-	protein_coding	Arhgap4	1475.241557	1353.908363	2257.11069	2345.971372	3058.428245	3255.587648
ENSMUSG00000031333	342.4116807	-1.001093062	0.459108759	-2.180513967	0.029219385	0.647759028	X	104280656	104413856	-	protein_coding	Abcb7	916.6430027	391.6033784	205.0619716	132.2070198	150.2870699	258.6676421
ENSMUSG00000040774	2137.05685	-0.743445957	0.342072092	-2.173360453	0.029753199	0.647759028	3	106502259	106547802	-	protein_coding	Cept1	2783.149627	3281.302242	2215.669595	1012.649513	1453.638728	2075.931395
ENSMUSG00000025437	1042.199541	-0.816688061	0.375584796	-2.174443882	0.029671816	0.647759028	3	152346477	152393617	+	protein_coding	Usp33	1256.231551	1384.531376	1522.603001	395.2146017	643.4705005	1051.146214
ENSMUSG00000081559	242.0225344	-1.041719696	0.478141143	-2.178686587	0.029354959	0.647759028	4	45550016	45550499	+	processed_pseudogene	Gm12411	664.4123778	362.8363056	84.31119388	144.8651387	99.32766115	96.38252906
ENSMUSG00000025418	35.51508661	-0.940825443	0.430796635	-2.183920129	0.028968118	0.647759028	4	106483455	106492283	-	protein_coding	Bsnd	1.230393292	131.7717529	76.45167581	2.812915314	0	0.8237823
ENSMUSG00000029047	2113.730532	0.590947757	0.271364386	2.177690912	0.029429056	0.647759028	4	155067015	155072433	+	protein_coding	Pex10	1600.741673	1518.159069	1828.409705	2611.791869	3086.067246	2037.213627
ENSMUSG00000044211	2444.944968	-0.554641161	0.255198203	-2.173374086	0.029752174	0.647759028	6	48524553	48525090	-	processed_pseudogene	Gm7887	2653.958331	3609.803654	2570.06241	1992.9505	1851.813091	1991.081818
ENSMUSG00000001158	2174.964141	-0.955871525	0.43926321	-2.17607918	0.02954934	0.647759028	6	86675150	86684522	-	protein_coding	Snrnp27	4438.028605	3945.728827	938.855159	1053.436785	1401.8156	1271.919871
ENSMUSG00000093661	795.1230517	-0.819788809	0.375209492	-2.184882915	0.028897433	0.647759028	6	99625134	99666771	-	protein_coding	Eif4e3	1638.883865	693.193658	846.684447	468.3503998	605.4668736	518.1590665
ENSMUSG00000109314	22.30827935	0.934337581	0.427012729	2.188078989	0.028663849	0.647759028	7	28920950	28943528	-	sense_intronic	Gm44699	1.230393292	0	0	95.63912069	33.68503291	3.295129199
ENSMUSG00000001741	5212.328892	0.709678126	0.325526644	2.180092286	0.029250621	0.647759028	7	83642824	83745726	-	protein_coding	Il16	4318.680456	2331.060869	4701.420811	6518.931241	7075.584349	6328.295626
ENSMUSG00000042178	6252.967526	0.687495217	0.315808531	2.176936816	0.029485282	0.647759028	7	128237341	128245100	+	protein_coding	Armc5	4403.577593	3275.734421	6136.140111	8891.625309	6626.450577	8184.277147
ENSMUSG00000070348	7329.131586	0.652315275	0.299261694	2.179748654	0.029276098	0.647759028	7	144929930	144939925	-	protein_coding	Ccnd1	6954.182888	4192.568871	5410.920943	10293.86359	9747.930293	7375.322929
ENSMUSG00000019838	259.9214155	0.796046506	0.363921382	2.187413394	0.028712359	0.647759028	10	40033531	40142258	-	protein_coding	Slc16a10	136.5736554	167.9625865	225.7825192	434.5954161	335.1228915	259.4914244
ENSMUSG00000111897	293.3510883	-1.045285801	0.480430617	-2.175726868	0.02957569	0.647759028	10	79888711	79888962	+	processed_pseudogene	Gm19810	686.5594571	586.4770975	82.16768895	171.5878342	128.6941001	104.6203521
ENSMUSG00000004933	4262.763238	0.605595299	0.277509856	2.182247894	0.029091242	0.647759028	10	81252934	81263365	+	protein_coding	Matk	3370.047227	2949.088949	3578.224228	5866.334888	5914.746292	3898.137842
ENSMUSG00000058799	4654.503323	-0.677440581	0.309877279	-2.186157636	0.028804074	0.647759028	10	111473222	111498150	+	protein_coding	Nap1l1	4073.832191	7307.764467	6190.442235	2871.986536	3718.309402	3764.68511
ENSMUSG00000036510	465.4005143	-0.93908058	0.430303388	-2.182368547	0.029082344	0.647759028	8	99024470	99416471	-	protein_coding	Cdh8	620.1182193	1022.62304	330.8142607	246.13009	182.2446652	390.4728101
ENSMUSG00000040760	1229.846122	-0.673174204	0.309034459	-2.17831437	0.02938264	0.647759028	14	26918987	26971232	-	protein_coding	Appl1	1369.427734	2038.75029	1228.942826	779.1775421	1026.961644	935.8166925
ENSMUSG00000021893	2383.815299	-0.742306373	0.340898261	-2.177501203	0.029443192	0.647759028	14	31336637	31371986	+	protein_coding	Capn7	2768.384908	3000.127304	3461.760461	1016.868886	1858.722842	2197.027393
ENSMUSG00000079084	893.9638695	-0.656896646	0.302154178	-2.174044558	0.029701789	0.647759028	9	13246954	13292520	+	protein_coding	Ccdc82	1476.471951	972.5126554	901.7010735	714.4804899	648.6528132	649.9642345
ENSMUSG00000061039	13.98615053	0.917492378	0.421768387	2.175346486	0.029604161	0.647759028	9	38752298	38760117	+	protein_coding	Olfr920	0	0	0	42.19372972	29.36643895	12.3567345
ENSMUSG00000071866	1236.310229	0.61180925	0.280426512	2.18170973	0.029130962	0.647759028	11	6415442	6419817	+	protein_coding	Ppia	978.1626673	1042.110412	840.9684339	1292.534587	1894.135312	1369.949964
ENSMUSG00000085152	236.3901424	-1.059726363	0.486384629	-2.178782592	0.029347823	0.647759028	11	88993039	88996544	-	lincRNA	Gm11496	773.9173808	206.9373303	134.3263089	160.3361729	42.32222084	100.5014406
ENSMUSG00000048445	935.5569443	0.886632716	0.405496623	2.186535385	0.028776459	0.647759028	11	120826528	120932872	-	protein_coding	Ccdc57	247.3090517	773.9270559	735.2221907	1151.888821	1347.401316	1357.59323
ENSMUSG00000001707	3919.860365	-0.778452235	0.357509817	-2.177428979	0.029448575	0.647759028	13	38644206	38659058	-	protein_coding	Eef1e1	4765.313221	7580.587673	3054.494524	2774.940958	2902.958862	2440.866954
ENSMUSG00000114179	454.7896182	0.720511638	0.329962339	2.183617804	0.028990344	0.647759028	13	64913971	64914310	+	processed_pseudogene	Eif1-ps2	305.1375365	267.2553862	410.1239431	682.1319637	618.4226555	445.6662241
ENSMUSG00000048490	7009.624637	0.583845235	0.267711045	2.180878394	0.029192412	0.647759028	16	76287399	76373827	-	protein_coding	Nrip1	4249.778431	6420.62506	5802.467843	7637.065079	9354.938242	8592.873168
ENSMUSG00000024085	569.695804	-0.968959716	0.442992614	-2.187304449	0.028720306	0.647759028	17	64600735	64755110	+	protein_coding	Man2a1	1413.721893	661.6426749	382.9728807	247.5365477	243.5686995	468.7321285
ENSMUSG00000024732	10148.64824	0.785070832	0.360015251	2.180659929	0.029208579	0.647759028	19	10941480	10949266	-	protein_coding	Ccdc86	7566.918747	5278.293878	8070.296058	20032.17641	10520.95861	9423.245726
ENSMUSG00000103591	59.93250349	1.062227949	0.489931741	2.168114166	0.030150001	0.648664383	1	87897539	87900532	+	TEC	Gm38365	17.22550609	1.855940182	38.58308872	74.54225583	125.2392249	102.1490052
ENSMUSG00000026361	869.2751785	-0.787267683	0.362673364	-2.170734771	0.029951227	0.648664383	1	143598799	143702893	-	protein_coding	Cdc73	1294.373743	1366.899944	768.8037679	392.4016864	716.022879	677.1490503
ENSMUSG00000028383	1136.230001	-0.73354224	0.337980079	-2.170371235	0.029978734	0.648664383	4	59581562	59618689	+	protein_coding	Hsdl2	1566.290661	1665.706313	1153.920154	607.5897079	1122.83443	701.038737
ENSMUSG00000043085	187.3912108	1.055726841	0.48737514	2.166148319	0.030299855	0.648664383	4	141613375	141618633	-	protein_coding	Tmem82	1.230393292	101.1487399	62.87614459	421.9372972	250.4784498	286.6762403
ENSMUSG00000045294	833.1709506	-0.594989193	0.274618432	-2.166603272	0.030265118	0.648664383	5	28071362	28078662	+	protein_coding	Insig1	1173.795201	901.9869284	978.867251	578.0540971	598.5571233	767.7651033
ENSMUSG00000012483	400.1663804	-0.958571482	0.442199946	-2.167733149	0.030178996	0.648664383	6	8255935	8259173	-	protein_coding	Rpa3	739.4663686	786.9186372	194.3444469	201.123445	260.8430754	218.3023094
ENSMUSG00000078580	949.5956515	-0.707907232	0.326500275	-2.168167335	0.030145957	0.648664383	7	127389672	127393629	-	protein_coding	E430018J23Rik	1307.90807	872.2918855	1449.009332	527.4216214	811.895665	729.0473352
ENSMUSG00000060019	4708.915431	-0.9850034	0.454402066	-2.167691289	0.030182183	0.648664383	8	106573008	106573350	-	processed_pseudogene	Gm10073	10684.73535	8119.738296	1804.83115	3433.163141	2063.424195	2147.600455
ENSMUSG00000012405	3399.544843	-0.723609098	0.333863741	-2.167378514	0.030206004	0.648664383	14	18267822	18271391	-	protein_coding	Rpl15	5139.352782	5205.91221	2724.394765	2909.960893	2220.621016	2197.027393
ENSMUSG00000102037	720.5950765	-0.878166167	0.404682291	-2.170013828	0.030005798	0.648664383	9	88956899	88962419	+	protein_coding	Bcl2a1a	1480.163131	875.0757958	606.6118949	610.4026232	463.8169916	287.5000226
ENSMUSG00000032531	2720.613469	0.646788074	0.298740484	2.165049968	0.030383859	0.648664383	9	102716671	102733418	+	protein_coding	Amotl2	1458.016051	2069.373303	2635.08206	3212.349289	3515.335486	3433.524625
ENSMUSG00000035139	2901.855399	0.535571561	0.247340715	2.165319042	0.030363261	0.648664383	13	51651696	51684044	+	protein_coding	Secisbp2	2448.482652	2440.561339	2106.350844	2974.657945	4076.752701	3364.326912
ENSMUSG00000090387	40.91701717	0.951159439	0.439242177	2.165455614	0.030352811	0.648664383	12	40198655	40201105	+	antisense	Gm17056	0	0	8.574019717	39.3808144	139.0587256	58.48854328
ENSMUSG00000055737	165.9460936	-0.984822278	0.454658816	-2.166068803	0.03030593	0.648664383	15	3317759	3583492	-	protein_coding	Ghr	380.1915273	130.8437828	215.0649946	139.2393081	75.14353495	55.19341408
ENSMUSG00000116506	117.5231715	-1.049997336	0.484851433	-2.165606338	0.030341282	0.648664383	15	98872643	98874082	+	lincRNA	5730414N17Rik	472.4710242	102.07671	34.29607887	7.032288286	24.18412619	65.07880168
ENSMUSG00000022724	1061.350422	-0.552731484	0.254645971	-2.170587982	0.029962331	0.648664383	16	59471774	59492461	+	protein_coding	Riox2	1442.020939	1043.038382	1347.550099	845.281052	868.9011053	821.3109528
ENSMUSG00000097803	34.19212415	-1.054124231	0.485617051	-2.170690317	0.02995459	0.648664383	17	85498632	85499008	+	processed_pseudogene	Rpl31-ps16	108.2746097	56.60617555	12.14652793	2.812915314	12.95578189	12.3567345
ENSMUSG00000053441	16.97241322	0.914076698	0.421114531	2.170613056	0.029960434	0.648664383	18	58836666	59054060	+	protein_coding	Adamts19	0	0	0	47.81956034	45.77709601	8.237822997
ENSMUSG00000024969	3637.651839	0.791236664	0.365198492	2.166593458	0.030265867	0.648664383	19	7275395	7341860	-	protein_coding	Mark2	1691.790777	1884.707255	3872.598905	4340.32833	4532.796223	5503.689544
ENSMUSG00000043153	587.3856768	-0.811798214	0.375055601	-2.164474309	0.030427966	0.648943842	12	36381449	36689503	+	protein_coding	Crppa	533.9906888	1073.661395	735.2221907	265.8204972	436.1779902	479.4412984
ENSMUSG00000050840	183.7421914	1.061943215	0.491294194	2.161522012	0.030655038	0.64977097	1	104768528	104995481	+	protein_coding	Cdh20	6.151966461	115.0682913	78.59518074	261.6011242	163.2428518	477.7937338
ENSMUSG00000028647	1031.495702	-0.758188714	0.350827336	-2.161144918	0.030684147	0.64977097	4	123904831	123912269	+	protein_coding	Mycbp	1314.060036	1874.499584	833.8234174	641.3446917	757.4813811	767.7651033
ENSMUSG00000029720	182.4307569	0.877675848	0.406017315	2.161670984	0.030643546	0.64977097	5	137629174	137642899	+	protein_coding	Gm20605	139.034442	93.72497919	112.176758	146.2715963	257.3882002	345.9885659
ENSMUSG00000042742	1151.217135	-0.992205657	0.458637228	-2.163377931	0.030512124	0.64977097	6	13625672	13677966	-	protein_coding	Bmt2	2431.257145	1202.649238	1437.577306	165.9620035	874.0834181	795.7737015
ENSMUSG00000108362	49.74744486	1.03862804	0.480508866	2.161516913	0.030655432	0.64977097	7	127155068	127156006	+	processed_pseudogene	Gm18561	8.612753046	30.623013	29.29456737	101.2649513	75.14353495	53.54584948
ENSMUSG00000031832	1352.333907	0.771723682	0.356958468	2.161942501	0.030622609	0.64977097	8	119597870	119605222	-	protein_coding	Taf1c	1087.66767	541.9345331	1182.500219	1538.664677	2106.610135	1656.626205
ENSMUSG00000044526	12.27097718	0.941808956	0.435502636	2.162579231	0.030573557	0.64977097	17	56511247	56512431	-	protein_coding	Znrf4	1.230393292	0	0.714501643	2.812915314	28.50272015	40.36533268
ENSMUSG00000052684	129897.9641	0.834531002	0.386407288	2.159718589	0.030794461	0.65099303	4	95049033	95052222	-	protein_coding	Jun	135546.277	55393.31864	65013.9335	151246.2371	233567.6996	138620.3189
ENSMUSG00000038000	4459.910748	0.470480943	0.217856165	2.159594345	0.030804087	0.65099303	8	105695859	105701102	-	protein_coding	Acd	3611.204313	3571.75688	3917.612509	5530.191508	4567.344975	5561.354305
ENSMUSG00000021514	874.0974103	0.714225038	0.330790811	2.159144129	0.030838987	0.651072942	13	65278813	65304221	+	protein_coding	Zfp369	848.9713716	618.9560507	428.7009858	998.5849366	1174.657558	1174.713559
ENSMUSG00000107291	38.40841715	-1.008467157	0.467723402	-2.156118667	0.0310744	0.651482512	5	69556556	69556882	-	TEC	3110031N09Rik	173.4854542	28.76707282	7.14501643	5.625830629	12.95578189	2.471346899
ENSMUSG00000030509	439.1971152	-0.745301332	0.345382693	-2.157900051	0.030935604	0.651482512	7	66644564	66689596	-	protein_coding	Asb7	775.1477741	505.7436996	423.6994743	279.8850738	283.299764	367.4069057
ENSMUSG00000111839	16.97060806	0.931727026	0.43196192	2.156965658	0.03100834	0.651482512	9	83008602	83042603	+	lincRNA	Gm39383	0	0	2.143504929	30.94206846	61.32403427	7.414040697
ENSMUSG00000074034	49.10945174	-0.997362609	0.46221858	-2.157772645	0.030945513	0.651482512	9	115437699	115438581	-	processed_pseudogene	Gm5921	11.07353963	117.8522016	142.185827	0	10.36462551	13.1805168
ENSMUSG00000071847	7025.627745	-0.902012117	0.418218832	-2.156794596	0.031021672	0.651482512	18	62922230	62961179	+	protein_coding	Apcdd1	10909.89732	7233.526859	11128.36309	3005.600013	2263.806955	7612.572231
ENSMUSG00000024614	361.1195531	-0.79729967	0.369762095	-2.156250412	0.031064117	0.651482512	18	90510153	90543267	+	protein_coding	Tmx3	410.9513596	635.6595123	385.8308872	165.9620035	265.1616693	303.1518863
ENSMUSG00000024958	2750.154921	0.497052378	0.230533766	2.156093598	0.031076357	0.651482512	19	6938056	6942480	-	protein_coding	Gpr137	2507.54153	2045.246081	2204.95207	3472.543956	2886.548205	3384.097687
ENSMUSG00000060314	762.590247	-0.754959113	0.350328472	-2.155003584	0.031161554	0.651962028	7	140807448	140822178	-	protein_coding	Zfp941	1135.653009	863.9401547	969.5787296	767.9258808	370.535362	467.9083462
ENSMUSG00000074461	641.9170543	-0.800139278	0.371267348	-2.155156607	0.031149581	0.651962028	8	14090460	14092590	+	TEC	Gm10699	1213.167786	800.8381885	535.1617306	338.9562954	507.0029312	456.375394
ENSMUSG00000068184	2370.08743	-0.96810169	0.449447261	-2.153982847	0.031241517	0.6526994	13	108002714	108158623	-	protein_coding	Ndufaf2	4504.469843	4775.334088	997.4442937	1742.601037	1290.395876	910.2794412
ENSMUSG00000040680	86.99571053	-0.907708821	0.421453578	-2.153757538	0.031259191	0.6526994	17	23741196	23745833	-	protein_coding	Kremen2	440.4807986	1.855940182	77.16617745	0	0	2.471346899
ENSMUSG00000060438	570.7375291	-0.933997023	0.433886911	-2.152627791	0.031347943	0.653899955	3	95622277	95622772	+	processed_pseudogene	Rps10-ps1	1268.535484	861.1562444	292.9456737	336.1433801	321.3033908	344.3410013
ENSMUSG00000031107	1090.769774	-0.976523545	0.453992626	-2.150967856	0.031478737	0.654019994	X	48695003	48710723	+	protein_coding	Rbmx2	3202.71374	874.1478257	684.492574	625.8736574	640.8793441	516.5115019
ENSMUSG00000063334	1280.703705	-0.872271339	0.405465566	-2.151283393	0.031453838	0.654019994	10	111972663	111988432	+	protein_coding	Krr1	1154.108908	2274.454693	1829.838708	402.24689	1112.469805	911.1032235
ENSMUSG00000046573	1250.403549	-0.804515224	0.37399053	-2.151164691	0.031463203	0.654019994	13	35978394	36117526	-	protein_coding	Lyrm4	1770.535948	2047.102021	1156.77816	794.6485763	1196.250528	537.1060594
ENSMUSG00000071203	656.6228344	0.768019662	0.35687205	2.152086894	0.031390511	0.654019994	13	100211738	100246323	-	protein_coding	Naip5	637.3437254	290.4546385	440.8475138	887.4747817	957.864141	725.752206
ENSMUSG00000020198	6618.80832	0.658213454	0.30614528	2.150003599	0.03155493	0.654952626	10	80706955	80742264	-	protein_coding	Ap3d1	3676.415157	4476.527719	6727.032969	8260.125821	7569.631498	9003.116753
ENSMUSG00000025912	96.21120664	0.976551582	0.455333233	2.14469648	0.031977123	0.659237101	1	9667414	9700209	-	protein_coding	Mybl1	30.75983231	36.19083355	89.31270538	118.1424432	171.8800397	130.9813857
ENSMUSG00000104476	24.75664762	-0.958395505	0.447200234	-2.14310153	0.032104947	0.659237101	1	45485835	45493052	-	TEC	Gm38211	45.52455181	91.86903901	3.572508215	0	3.45487517	4.118911498
ENSMUSG00000103403	134.9672019	-0.973586915	0.455870354	-2.135666217	0.03270663	0.659237101	1	74307847	74310713	+	TEC	Gm37931	607.8142864	1.855940182	142.9003286	16.87749189	35.4124705	4.942693798
ENSMUSG00000103808	28.54901844	0.99196984	0.462204898	2.146169035	0.031859495	0.659237101	1	157404324	157406721	-	TEC	Gm37060	3.691179877	10.207671	0	78.7616288	25.91156378	52.72206718
ENSMUSG00000049044	323.8331772	-0.810940069	0.379559102	-2.136531738	0.032636097	0.659237101	2	71981239	72257474	+	protein_coding	Rapgef4	606.5838931	375.8278869	311.5227164	172.9942918	194.3367283	281.7335465
ENSMUSG00000027346	1544.072166	-0.698286786	0.326526691	-2.138528962	0.032473836	0.659237101	2	132529081	132587729	-	protein_coding	Gpcpd1	2000.619493	2098.140376	1786.254108	729.9515241	1179.839871	1469.627623
ENSMUSG00000045624	4276.117109	-0.909177955	0.424257249	-2.142987439	0.032114107	0.659237101	2	140119882	140170564	-	protein_coding	Esf1	10147.05348	5360.883216	2405.727032	2181.415826	3052.382213	2509.240885
ENSMUSG00000082519	139.6965464	-0.840822161	0.392834981	-2.140395334	0.032322831	0.659237101	2	174046618	174047273	-	processed_pseudogene	Vamp7-ps	171.0246676	217.1450013	177.9109091	56.25830629	107.1011303	108.7392636
ENSMUSG00000025531	585.071307	-0.899717491	0.420202951	-2.141149864	0.032261955	0.659237101	X	113040592	113185517	-	protein_coding	Chm	1264.844304	365.6202159	808.8158599	305.2013116	316.9847969	448.9613533
ENSMUSG00000033883	633.5740995	0.902442731	0.420710167	2.145046169	0.031949156	0.659237101	3	36151016	36170342	+	protein_coding	Zfp267	351.8924816	539.1506229	267.2236145	476.7891458	762.6636938	1403.725039
ENSMUSG00000091512	2260.198009	-0.781018758	0.365486599	-2.136928574	0.032603801	0.659237101	3	137918505	137928900	+	protein_coding	Lamtor3	3126.429356	3959.648378	1821.97919	1139.230702	2005.555036	1508.345391
ENSMUSG00000029477	17.83808408	0.982408547	0.458225792	2.143939875	0.032037705	0.659237101	5	123035768	123047016	-	protein_coding	Morn3	1.230393292	0	6.430514787	43.60018737	30.23015774	25.53725129
ENSMUSG00000053007	354.1505645	1.040571716	0.487196797	2.135834477	0.032692908	0.659237101	6	53287269	53700376	+	protein_coding	Creb5	25.83825914	332.2132926	99.31572838	447.253535	700.4759408	519.8066311
ENSMUSG00000029804	687.3944931	-0.944108353	0.441056875	-2.140559203	0.032309602	0.659237101	6	58831464	58920398	+	protein_coding	Herc3	1269.765878	975.2965656	696.639102	137.8328504	576.1004346	468.7321285
ENSMUSG00000107836	868.9259617	0.532443213	0.249263801	2.136063124	0.032674269	0.659237101	6	105063256	105065153	-	processed_pseudogene	Gm5315	627.500579	721.0327607	747.3687186	1092.8176	1121.970712	902.8654005
ENSMUSG00000023072	2566.937473	0.706896054	0.329828189	2.143225104	0.032095027	0.659237101	7	35397034	35438689	+	protein_coding	Cep89	1328.824756	2344.05245	1915.578905	3243.291357	4084.52617	2485.351198
ENSMUSG00000025324	186.7843929	-1.048177012	0.489739917	-2.140272779	0.032332729	0.659237101	7	58656165	58829420	+	protein_coding	Atp10a	440.4807986	56.60617555	396.5484119	26.72269549	110.5560054	89.79227067
ENSMUSG00000051727	183.8700204	-0.983811694	0.459681667	-2.140202155	0.032338433	0.659237101	7	97451322	97459557	+	protein_coding	Kctd14	636.1133321	327.5734421	53.58762323	54.85184863	31.09387653	0
ENSMUSG00000078453	1492.932131	-0.945409938	0.442337554	-2.137304261	0.032573252	0.659237101	10	18011259	18023288	-	protein_coding	Abracl	3310.988349	2432.209608	652.3400001	978.8945294	869.7648241	713.3954715
ENSMUSG00000020080	2512.565996	0.649582825	0.303058945	2.14342073	0.03207933	0.659237101	10	62383136	62422491	-	protein_coding	Hkdc1	1442.020939	1931.105759	2304.267799	2458.487985	3598.25249	3341.261008
ENSMUSG00000038005	4024.582713	-0.714127686	0.334292334	-2.136237099	0.032660093	0.659237101	8	60890417	60908671	+	protein_coding	Hpf1	6843.447491	5301.49313	3287.42206	3208.129916	3082.612371	2424.391308
ENSMUSG00000101464	4904.270065	-0.972579024	0.454749573	-2.13871344	0.032458883	0.659237101	9	105545436	105545827	-	processed_pseudogene	Gm7436	11924.97179	7547.18075	1926.29643	3547.086211	2395.092212	2084.993001
ENSMUSG00000048895	973.7704048	-0.688902603	0.322493735	-2.136173603	0.032665266	0.659237101	11	80477022	80481184	+	protein_coding	Cdk5r1	1311.59925	1401.234837	984.5832641	774.9581691	505.2754937	864.9714147
ENSMUSG00000039989	4738.228402	0.577346095	0.269610992	2.14140414	0.032241461	0.659237101	11	119077572	119086221	-	protein_coding	Cbx4	3155.958795	4613.867292	3393.882804	6485.176257	5640.083716	5140.40155
ENSMUSG00000000078	16261.88005	0.782141601	0.365261133	2.141321728	0.032248102	0.659237101	13	5861481	5870394	+	protein_coding	Klf6	17098.77558	6898.529656	9472.862784	19956.2277	25335.46334	18809.42125
ENSMUSG00000112941	639.6452941	0.805307748	0.376786748	2.137303795	0.03257329	0.659237101	13	54301958	54312797	+	lincRNA	Gm48623	461.3974846	512.2394902	317.2387295	708.8546592	1253.255968	584.8854328
ENSMUSG00000045273	755.7725237	-0.699383739	0.326633782	-2.141186178	0.032259027	0.659237101	13	100759673	100775899	-	protein_coding	Cenph	1029.839186	1126.55569	723.7901644	703.2288286	511.3215252	439.899748
ENSMUSG00000022297	1059.338109	-0.993492608	0.463826308	-2.141949672	0.032197532	0.659237101	15	39006033	39038188	+	protein_coding	Fzd6	2101.511743	1464.336804	1130.341599	232.0655134	288.4820767	1139.29092
ENSMUSG00000023025	409.5114293	-0.776712523	0.363356608	-2.137603957	0.0325489	0.659237101	15	99970064	100016358	+	protein_coding	Larp4	744.3879418	490.8961781	376.5423659	227.8461405	275.5262948	341.8696544
ENSMUSG00000022876	4981.07654	-0.52801072	0.246346641	-2.143364806	0.032083817	0.659237101	16	75858792	76022281	-	protein_coding	Samsn1	6730.251309	5377.586677	5731.732181	3473.950413	4628.669009	3944.269651
ENSMUSG00000087701	66.23463871	-0.924947605	0.43378515	-2.132271251	0.032984554	0.661221664	2	51871125	51871618	-	processed_pseudogene	Gm13493	91.04910363	114.1403212	75.73717416	25.31623783	47.50453359	43.66046188
ENSMUSG00000027835	212.6137472	-0.985078583	0.462012378	-2.132147601	0.032994715	0.661221664	3	75516489	75556856	-	protein_coding	Pdcd10	549.9858016	264.4714759	124.3232859	85.79391709	157.1968202	93.91118216
ENSMUSG00000042589	142.2719583	1.038592387	0.487104181	2.132177114	0.032992289	0.661221664	5	121856365	122050102	-	protein_coding	Cux2	30.75983231	113.2123511	40.01209201	434.5954161	95.00906718	140.0429909
ENSMUSG00000111116	18.50177627	0.907999473	0.425632496	2.133294527	0.032900573	0.661221664	10	44597888	44602174	-	lincRNA	Gm48065	0	0	1.429003286	82.98100177	5.182312755	21.41833979
ENSMUSG00000113948	130.7995579	-1.037106649	0.486244422	-2.132891614	0.032933618	0.661221664	12	67510755	67511311	+	processed_pseudogene	Rpl17-ps3	334.6669755	242.2001937	36.4395838	53.44539097	58.73287789	59.31232558
ENSMUSG00000047123	731.0022842	1.031900526	0.483943742	2.132273724	0.032984351	0.661221664	17	56269318	56276786	-	protein_coding	Ticam1	56.59809144	229.2086125	704.49862	1078.753023	918.9967953	1397.958563
ENSMUSG00000032346	86.74082474	-0.971340193	0.455677947	-2.131637482	0.03303666	0.661428707	9	78376108	78378725	-	protein_coding	Ooep	195.6325335	116.9242315	66.4486528	49.226018	34.5487517	57.66476098
ENSMUSG00000113626	57.03113873	-1.03292071	0.484895135	-2.130194007	0.0331556	0.663175387	13	61804256	61861675	+	transcribed_processed_pseudogene	Gm7240	120.5785426	116.9242315	28.58006572	22.50332252	19.00181344	34.59885659
ENSMUSG00000022048	5145.888607	-0.609672776	0.286257627	-2.129804479	0.033187759	0.663184612	14	66802863	66868688	-	protein_coding	Dpysl2	6299.613656	6419.69709	6254.747383	2998.567725	3743.357247	5159.348543
ENSMUSG00000086554	14.54509523	0.890089044	0.418309558	2.127823827	0.033351693	0.663918223	4	117975035	117993972	+	antisense	9530034E10Rik	0	0	0	9.8452036	35.4124705	42.01289728
ENSMUSG00000068396	6122.242786	-0.958782732	0.450638363	-2.127610098	0.033369424	0.663918223	6	71124609	71124963	+	processed_pseudogene	Rpl34-ps1	12751.79608	11409.39227	2346.423396	4424.71579	3029.925524	2771.203656
ENSMUSG00000061028	2471.905143	0.564416646	0.265392869	2.126721219	0.033443253	0.663918223	7	19581034	19604486	-	protein_coding	Clasrp	2000.619493	2038.75029	1824.837196	2606.166039	3737.311215	2623.746625
ENSMUSG00000046096	651.5817417	-0.628730661	0.295570189	-2.127178873	0.033405224	0.663918223	7	120677617	120734854	+	protein_coding	Mosmo	1032.299972	721.0327607	666.630033	488.040807	529.4596198	472.0272577
ENSMUSG00000022211	335.9806532	0.946123095	0.444882481	2.126680943	0.033446602	0.663918223	14	55490650	55508272	+	protein_coding	Carmil3	82.43635058	175.3863472	315.0952246	315.0465152	627.0598434	500.8596382
ENSMUSG00000020777	3633.117884	-0.760022864	0.357193571	-2.127761879	0.033356831	0.663918223	11	116171887	116199045	-	protein_coding	Acox1	4502.009056	4103.483742	5593.118862	1496.470947	2516.876562	3586.748133
ENSMUSG00000022425	486.5702856	-0.703195844	0.330448091	-2.128006978	0.033336505	0.663918223	15	54838900	54952892	-	protein_coding	Enpp2	634.8829388	593.9008582	630.1904492	286.9173621	285.0272015	488.5029037
ENSMUSG00000029384	126.3669346	1.007415631	0.473791213	2.126286015	0.033479452	0.663940371	5	93206517	93213475	+	protein_coding	2010109A12Rik	0	24.12722237	59.30363637	139.2393081	375.7176748	159.8137661
ENSMUSG00000047473	1542.417974	0.673813844	0.317077101	2.125078862	0.033580033	0.665304405	7	29783997	29794702	+	protein_coding	Zfp30	796.0644601	1443.921462	1188.930734	2120.938147	2086.744603	1617.908437
ENSMUSG00000074063	1959.828344	0.762421779	0.358912444	2.124255627	0.033648774	0.665406096	8	119434123	119446256	+	protein_coding	Osgin1	1647.496618	993.8559675	1449.723834	3352.995055	1584.060266	2730.838323
ENSMUSG00000022422	252.7916444	-0.62913866	0.296122628	-2.124588264	0.033620984	0.665406096	15	55076098	55090491	-	protein_coding	Dscc1	355.5836615	311.7979506	271.5106244	203.9363603	194.3367283	179.5845413
ENSMUSG00000066800	1644.289497	0.822595082	0.387953275	2.120345758	0.033976897	0.67126029	1	153749425	153764221	+	protein_coding	Rnasel	648.417265	1421.650179	1187.501731	2648.359768	2634.342317	1325.46572
ENSMUSG00000048779	22378.9532	0.746963596	0.352479785	2.119167195	0.03407634	0.671955869	7	100937629	100974649	-	protein_coding	P2ry6	18391.91893	8992.958152	19874.5777	34276.77956	28874.98295	23862.50188
ENSMUSG00000062014	3787.182048	-0.632707757	0.298536894	-2.11936203	0.034059883	0.671955869	14	46808148	46822242	-	protein_coding	Gmfb	4391.27366	4612.011352	5082.250187	2246.112879	2523.786312	3867.657897
ENSMUSG00000078185	166.5138238	-1.032119992	0.487646421	-2.116533511	0.034299458	0.674854319	1	175682236	175692901	-	protein_coding	Chml	481.0837773	251.4798947	51.4441183	68.9164252	43.18593963	102.9727875
ENSMUSG00000063018	729.24261	-0.960868641	0.454034341	-2.116290673	0.034320093	0.674854319	X	7411816	7445143	-	processed_transcript	2010204K13Rik	1317.751216	1538.574411	312.9517197	526.0151638	278.98117	401.18198
ENSMUSG00000086691	1001.48669	-0.974079862	0.460230739	-2.116503263	0.034302028	0.674854319	X	29564013	29564208	-	processed_pseudogene	Gm15432	2596.129847	1414.226419	386.5453889	649.7834376	500.0931809	462.1418701
ENSMUSG00000036103	1080.273462	1.038493684	0.490822077	2.115825129	0.034359683	0.674998393	18	9707594	9882644	+	protein_coding	Colec12	19.68629268	234.776433	879.5515226	1365.670385	2471.963184	1509.992955
ENSMUSG00000030515	677.3366424	-0.494679714	0.233850188	-2.11537018	0.034398409	0.675125253	7	65644897	65692091	+	protein_coding	Tarsl2	840.3586186	819.3975903	739.5092006	530.2345368	591.6473729	542.8725355
ENSMUSG00000110631	194.4253743	-0.96032438	0.454302121	-2.113845247	0.034528487	0.677043115	8	121833246	121841178	+	lincRNA	Gm42047	426.9464724	308.0860702	110.033253	142.0522234	103.6462551	75.78797157
ENSMUSG00000041773	651.1933323	0.619147764	0.292983399	2.113252034	0.034579202	0.677402678	13	97241104	97253034	+	protein_coding	Enc1	583.2064205	476.0486567	438.7040088	718.6998628	982.0482672	708.4527777
ENSMUSG00000018341	10.49444823	0.904900326	0.428367921	2.112437186	0.034648968	0.678134439	6	67291317	67376188	-	protein_coding	Il12rb2	1.230393292	0	0	7.032288286	25.04784498	29.65616279
ENSMUSG00000027510	441.0164454	0.636930009	0.301723502	2.11097248	0.034774677	0.678690113	2	173020497	173034734	+	protein_coding	Rbm38	327.2846157	347.060814	327.9562542	697.602998	456.0435225	490.1504683
ENSMUSG00000041459	4620.322783	-0.529446937	0.250738058	-2.111553946	0.034724726	0.678690113	4	148612381	148627019	-	protein_coding	Tardbp	4892.04373	6603.435168	5065.816649	3438.788972	3574.932082	4146.920097
ENSMUSG00000054435	7013.322556	-0.665755764	0.315363476	-2.11107441	0.034765917	0.678690113	6	48684548	48692060	+	protein_coding	Gimap4	11398.36346	8206.039515	6809.91516	5575.198153	3953.240914	6137.178133
ENSMUSG00000100215	699.9370397	-0.95446476	0.45264897	-2.108620197	0.034977378	0.681305148	1	55335400	55335796	+	processed_pseudogene	Gm8292	1482.623917	1268.535114	281.5136474	459.9116539	379.1725499	327.8653553
ENSMUSG00000042363	1735.630249	-0.698421782	0.331274868	-2.108284839	0.035006359	0.681305148	11	20823575	20831056	-	protein_coding	Lgalsl	1936.639042	2363.539822	2321.415838	822.7777295	1275.712657	1693.696408
ENSMUSG00000049539	220.3255834	-1.034321339	0.490588794	-2.108326467	0.03500276	0.681305148	13	23763665	23764406	+	protein_coding	H1f1	650.8780516	363.7642757	42.87009858	98.452036	115.7383182	50.25072028
ENSMUSG00000027018	2837.160333	-0.507983485	0.241176998	-2.10626838	0.035181046	0.683165742	2	71388957	71441622	+	protein_coding	Hat1	3778.5378	3459.472499	2857.292071	2212.357895	2547.106719	2168.195013
ENSMUSG00000073791	136.6341654	0.961597454	0.456669398	2.10567526	0.03523257	0.683165742	4	99829197	99912788	+	protein_coding	Efcab7	28.29904572	81.66136801	113.6057612	239.0978017	205.5650726	151.5759431
ENSMUSG00000090061	73.19708947	1.028461515	0.4883175	2.106132825	0.035192816	0.683165742	5	63649101	63810546	+	protein_coding	Nwd2	52.90691157	1.855940182	15.0045345	94.23266303	143.3773196	131.805168
ENSMUSG00000078970	1523.083885	-0.560328204	0.266060496	-2.106018037	0.035202786	0.683165742	11	17182106	17233796	+	protein_coding	Wdr92	1723.781002	1952.449071	1844.128741	962.0170375	1216.979779	1439.147678
ENSMUSG00000060923	392.7258424	-0.989471415	0.470079506	-2.104902261	0.035299817	0.6832033	11	30505990	30649587	-	protein_coding	Acyp2	947.402835	659.7867347	146.4728368	206.7492756	260.8430754	135.1002971
ENSMUSG00000046442	488.4559806	-0.790633493	0.375611404	-2.104924093	0.035297916	0.6832033	11	87226905	87359023	-	protein_coding	Ppm1e	591.8191736	921.4743004	423.6994743	270.0398702	418.9036144	304.7994509
ENSMUSG00000027006	1440.562207	-0.727559536	0.345893812	-2.103418767	0.035429179	0.683452759	2	80315465	80354043	+	protein_coding	Dnajc10	1273.457057	2287.446274	1999.890099	825.5906448	887.0392	1369.949964
ENSMUSG00000035722	693.9777903	0.617920756	0.293792422	2.103256283	0.035443373	0.683452759	10	79996493	80015572	+	protein_coding	Abca7	419.5641127	537.2946827	638.7644689	735.5773547	938.8623275	893.8037952
ENSMUSG00000043668	1268.328664	0.599834669	0.285060238	2.104238293	0.035357666	0.683452759	8	90247039	90348343	-	protein_coding	Tox3	1075.363737	1092.220797	780.9502959	1620.239221	1278.303813	1762.894121
ENSMUSG00000043740	469.5065978	0.981529936	0.466556251	2.103776197	0.035397974	0.683452759	17	48316140	48327024	+	protein_coding	B430306N03Rik	89.81871033	158.6828856	486.5756189	552.7378593	968.2287665	560.9957461
ENSMUSG00000025934	57.5119168	-0.999108069	0.47536397	-2.101774918	0.035572997	0.685145763	1	21240588	21265661	+	protein_coding	Gsta3	171.0246676	64.02993628	70.02116102	0	27.63900136	12.3567345
ENSMUSG00000004931	5624.513164	0.503201923	0.239448367	2.101504927	0.035596666	0.685145763	10	81266959	81273246	+	protein_coding	Apba3	4698.871983	4013.470644	5054.384623	7345.928343	6878.656464	5755.766928
ENSMUSG00000030138	2031.176494	-0.582991219	0.277537876	-2.10058255	0.035677627	0.6860729	6	118383380	118419474	-	protein_coding	Bms1	1948.942975	2770.918692	2701.530712	1326.289571	1730.028742	1709.348272
ENSMUSG00000078853	2839.707279	0.781349372	0.372104931	2.099809236	0.035745625	0.686266729	11	58199555	58207591	+	protein_coding	Igtp	1141.804975	1950.593131	2729.396276	4911.350139	3043.745025	3261.354124
ENSMUSG00000042029	379.2226794	-0.833799629	0.397100024	-2.099721932	0.035753309	0.686266729	12	116405401	116463731	+	protein_coding	Ncapg2	449.0935517	783.2067568	302.234195	237.6913441	209.0199478	294.090281
ENSMUSG00000072940	3056.435768	-0.968507834	0.461403864	-2.09904578	0.035812865	0.686779806	6	86334030	86334240	+	processed_pseudogene	Gm10443	7121.516376	5197.56048	1096.04552	2267.209743	1166.884089	1489.398398
ENSMUSG00000085852	11.1880723	0.899090286	0.428633042	2.097575776	0.035942637	0.687378289	2	93403546	93417830	+	antisense	Gm13807	0	0	1.429003286	22.50332252	7.773469133	35.42263889
ENSMUSG00000042105	1391.464598	-0.674223691	0.321413732	-2.097681661	0.035933276	0.687378289	7	128611327	128696425	+	protein_coding	Inpp5f	1326.363969	1730.66422	2201.379562	1271.437722	802.3947583	1016.547358
ENSMUSG00000024190	71740.37889	0.729541689	0.347785393	2.097677777	0.035933619	0.687378289	17	26505589	26562128	-	protein_coding	Dusp1	77973.71411	36335.59688	38928.90752	98436.56497	93484.60351	85282.88636
ENSMUSG00000001150	1109.656761	-0.745472294	0.355571502	-2.096546798	0.036033713	0.687862541	10	76468926	76515857	+	protein_coding	Mcm3ap	2102.742136	1051.390113	1162.494173	852.3133403	614.9677803	874.03302
ENSMUSG00000015759	5997.015741	-0.666059771	0.317684568	-2.096607259	0.036028356	0.687862541	14	46775566	46788411	-	protein_coding	Cnih1	7812.997406	9712.134972	5072.961666	5032.305497	3816.773344	4534.92156
ENSMUSG00000029456	624.8538468	0.84549657	0.403370212	2.096080835	0.036075021	0.688023323	5	121621025	121660514	-	protein_coding	Acad10	595.5103534	212.5051508	397.9774152	942.3266303	1001.913799	598.8897319
ENSMUSG00000048486	1032.767318	0.95103615	0.45385455	2.095464617	0.036129711	0.688438803	2	163466378	163472629	-	protein_coding	Fitm2	502.0004632	179.0982276	1039.599891	1706.033138	1628.109924	1141.762267
ENSMUSG00000028261	3466.302561	-0.788104648	0.376608435	-2.092636741	0.036381594	0.690169606	4	24898082	24905001	+	protein_coding	Ndufaf4	5665.961111	5840.643753	2230.67413	2118.125232	2523.786312	2418.624832
ENSMUSG00000042042	301.333926	-0.914342359	0.436954978	-2.092532196	0.036390935	0.690169606	6	118107451	118139140	-	protein_coding	Csgalnact2	401.1082133	270.9672666	603.0393867	88.6068324	272.9351385	171.3467183
ENSMUSG00000093904	2026.564602	-0.552437769	0.263987574	-2.092665809	0.036378997	0.690169606	8	126930666	126945844	-	protein_coding	Tomm20	2609.664173	2692.041234	2022.754151	1824.175581	1368.130567	1642.621906
ENSMUSG00000032593	165.6328329	0.999192299	0.477486095	2.092610256	0.03638396	0.690169606	9	108053158	108055701	+	protein_coding	Amigo3	1.230393292	14.84752146	106.4607448	497.8860106	146.8321947	226.5401324
ENSMUSG00000020328	4639.331386	-0.61846803	0.295603143	-2.092224132	0.036418471	0.690169606	11	40733666	40740046	+	protein_coding	Nudcd2	5594.5983	7361.586732	4217.703199	3579.434738	3897.099192	3185.566153
ENSMUSG00000041362	332.068692	-0.847009667	0.404518669	-2.093870396	0.036271527	0.690169606	19	58973355	59076100	-	protein_coding	Shtn1	228.8531524	573.4855162	550.1662651	226.4396828	247.8872935	165.5802422
ENSMUSG00000036943	1847.780299	-0.695290533	0.332387266	-2.091808573	0.036455643	0.690248839	9	66843663	66919687	-	protein_coding	Rab8b	2968.939014	1512.591248	2562.917394	1118.133837	1418.226257	1505.874044
ENSMUSG00000062169	814.6345836	-0.700779649	0.335667525	-2.087719532	0.036823142	0.692828834	1	181144692	181168994	+	protein_coding	Cnih4	1103.662783	1187.801716	822.3913912	396.6210593	676.2918146	701.038737
ENSMUSG00000037813	47.36542226	-0.895611586	0.428788025	-2.088704756	0.036734309	0.692828834	2	158182532	158229222	-	protein_coding	D630003M21Rik	1.230393292	123.4200221	152.18885	5.625830629	1.727437585	0
ENSMUSG00000017652	3200.809062	-0.702866929	0.336399798	-2.08937976	0.036673552	0.692828834	2	165055626	165072948	+	protein_coding	Cd40	5243.936212	4190.712931	2804.418949	2838.231552	1736.938492	2390.616234
ENSMUSG00000068270	221.8736598	1.020375994	0.48929193	2.085413494	0.037031783	0.692828834	X	6399853	6637448	+	protein_coding	Shroom4	126.7305091	55.67820546	99.31572838	202.5299026	74.27981616	772.7077971
ENSMUSG00000041235	22711.94764	0.714360615	0.34211524	2.088070138	0.036791508	0.692828834	4	8690405	8867659	+	protein_coding	Chd7	23247.05086	13140.05649	12633.81805	23011.05373	36744.32487	27495.38182
ENSMUSG00000029250	2327.189604	-0.71163249	0.340754986	-2.088399349	0.036761826	0.692828834	5	77310146	77349324	+	protein_coding	Polr2b	1867.737018	3365.74752	3696.831501	1423.335149	1560.739858	2048.746579
ENSMUSG00000104830	32.92205913	0.871442235	0.418209394	2.083746198	0.03718326	0.692828834	5	123366471	123368919	+	processed_transcript	5830487J09Rik	0	0	1.429003286	1.406457657	59.59659669	135.1002971
ENSMUSG00000092090	11.47283627	-0.910258099	0.436744409	-2.08418947	0.037142936	0.692828834	6	28981633	29028922	+	lincRNA	Gm3294	4.921573169	12.06361118	49.30061337	0	1.727437585	0.8237823
ENSMUSG00000034832	7908.0733	0.616608868	0.295469389	2.086879015	0.036899072	0.692828834	6	83362372	83459084	-	protein_coding	Tet3	7650.585491	6219.25555	4322.73494	9215.11057	9241.791081	10798.96217
ENSMUSG00000087298	9114.66869	-0.506174041	0.24308117	-2.082325178	0.037312778	0.692828834	7	46820863	46821417	-	processed_pseudogene	Gm9392	9485.10189	12641.73655	10290.25266	7676.445893	8024.811302	6569.66384
ENSMUSG00000030451	2048.246696	0.537649814	0.258210357	2.082216304	0.037322717	0.692828834	7	56050195	56231800	+	protein_coding	Herc2	1529.378862	1414.226419	1979.169551	2708.837448	2302.674301	2355.193595
ENSMUSG00000079685	324.5551244	-0.833367538	0.399532053	-2.085859026	0.036991395	0.692828834	10	7440361	7473638	-	protein_coding	Ulbp1	489.6965303	351.7006645	473.0000877	216.5944792	114.0108806	302.328104
ENSMUSG00000020231	404.0334827	-0.862468679	0.413526031	-2.085645436	0.037010752	0.692828834	10	76259428	76345291	-	protein_coding	Dip2a	733.3144022	591.116948	337.2447755	140.6457657	336.8503291	285.0286757
ENSMUSG00000035798	771.609203	-0.798639358	0.383562941	-2.082159858	0.037327871	0.692828834	10	110941779	111010140	-	protein_coding	Zdhhc17	970.7803076	1433.713791	670.9170428	331.9240071	602.0119984	620.3080717
ENSMUSG00000001062	4100.267095	0.754636791	0.362132377	2.083869987	0.037171995	0.692828834	8	123242355	123254348	-	protein_coding	Vps9d1	1582.285774	2840.516449	4156.970559	5199.673959	5222.907539	5599.248291
ENSMUSG00000090516	1778.867984	-0.917785583	0.440794149	-2.082118344	0.037331661	0.692828834	9	59471758	59472233	-	processed_pseudogene	Rps11-ps1	4067.680224	2707.816726	777.3777876	1133.604872	957.0004222	1029.727875
ENSMUSG00000021456	16.08000292	0.866801916	0.415206382	2.087641118	0.03683022	0.692828834	13	62836876	62858422	-	protein_coding	Fbp2	0	0	0	64.69705223	10.36462551	21.41833979
ENSMUSG00000021240	1212.535852	0.665580427	0.319531036	2.082991487	0.037252	0.692828834	12	84601463	84617413	-	protein_coding	Abcd4	1001.54014	587.4050676	1116.051566	1521.787185	1488.18748	1560.243676
ENSMUSG00000021250	140106.3024	0.827570143	0.396999052	2.084564534	0.037108847	0.692828834	12	85473889	85477273	+	protein_coding	Fos	154758.8683	59463.39546	60584.73782	220476.3023	201328.532	144025.9784
ENSMUSG00000022357	11.37415766	0.865221624	0.415422726	2.082749858	0.03727403	0.692828834	15	58314572	58324169	-	protein_coding	Klhl38	0	0	0	18.28394954	29.36643895	20.59455749
ENSMUSG00000062906	1676.010529	0.657256152	0.315698018	2.08191409	0.037350318	0.692828834	15	89123306	89128700	-	protein_coding	Hdac10	1087.66767	1117.27599	1554.041074	1618.832763	2707.758415	1970.487261
ENSMUSG00000003929	952.4895102	-0.763803302	0.366881745	-2.081878734	0.037353548	0.692828834	17	33329341	33358878	-	protein_coding	Zfp81	1503.540603	1314.933619	919.5636146	403.6533476	690.9750341	882.270843
ENSMUSG00000118132	1381.762776	-0.959001795	0.460208141	-2.083843611	0.037174395	0.692828834	19	3999547	4000542	-	bidirectional_promoter_lncRNA	4833408A19Rik	4043.072358	1251.831653	745.9397153	828.4035601	897.4038255	523.9255426
ENSMUSG00000035953	9936.044777	0.537195904	0.258178564	2.080714585	0.037460038	0.694188593	14	50926067	50930856	-	protein_coding	Pip4p1	6876.66811	7198.263996	9814.394569	13112.40474	11457.22978	11157.30747
ENSMUSG00000028550	361.6278116	-0.87957354	0.422835701	-2.080178039	0.037509206	0.694484605	4	99193933	99259787	+	protein_coding	Atg4c	429.407259	652.362974	420.1269661	112.5166126	198.6553223	356.6977358
ENSMUSG00000084803	259.9355146	-1.003698655	0.482628002	-2.079652756	0.037557394	0.69463731	4	155398762	155421704	-	processed_transcript	5830444B04Rik	807.1379997	219.0009415	167.1933845	213.7815639	73.41609737	79.08310077
ENSMUSG00000085192	14.20058278	0.901751888	0.433667048	2.079364553	0.037583856	0.69463731	11	50134081	50135004	-	antisense	Gm12195	0	0	2.858006572	16.87749189	44.04965842	21.41833979
ENSMUSG00000021532	1328.540052	-0.637380936	0.306640666	-2.078592327	0.037654837	0.695334948	13	68582233	68592338	+	protein_coding	Fastkd3	1973.550841	1218.424729	1762.675553	976.0816141	1193.659371	846.8482041
ENSMUSG00000058706	2560.239183	0.55831768	0.268661928	2.078142161	0.037696267	0.695486161	6	72347316	72353148	+	protein_coding	0610030E20Rik	2305.75703	2180.729714	1600.48368	3237.665527	3352.092634	2684.706515
ENSMUSG00000026288	6206.735313	0.651745388	0.314123898	2.074803578	0.038004743	0.697372811	1	87620311	87720507	+	protein_coding	Inpp5d	5051.994858	3143.962668	5768.886266	9078.684177	6855.336057	7341.547855
ENSMUSG00000009772	2774.415692	0.790480462	0.381073063	2.074354077	0.038046439	0.697372811	1	132316125	132333488	+	protein_coding	Nuak2	1518.305323	1107.996289	3000.192399	4206.714853	3558.521425	3254.763866
ENSMUSG00000031245	4169.902674	-0.734501037	0.354243639	-2.073434654	0.038131847	0.697372811	X	109004533	109013404	-	protein_coding	Hmgn5	7666.580604	5387.794348	3108.796649	3219.381577	2862.364079	2774.498785
ENSMUSG00000105304	51.3030014	-1.00927862	0.486746091	-2.073521777	0.038123747	0.697372811	3	104470659	104476730	-	sense_intronic	Gm43696	147.6471951	63.10196619	28.58006572	23.90978017	19.86553223	24.71346899
ENSMUSG00000028218	2151.824324	-0.719314251	0.346562575	-2.075568176	0.037933907	0.697372811	4	12153408	12172015	-	protein_coding	Fam92a	3529.998355	3126.331237	1631.921753	1420.522234	1784.443025	1417.729338
ENSMUSG00000025395	591.2116055	-0.703074363	0.338968664	-2.074157402	0.038064695	0.697372811	10	128015167	128030037	+	protein_coding	Prim1	786.2213137	842.5968426	634.477459	293.9496504	424.0859272	565.9384399
ENSMUSG00000020271	3057.769222	-0.715228607	0.344472484	-2.076301127	0.037866109	0.697372811	11	32642723	32746816	+	protein_coding	Fbxw11	3469.709084	3192.217113	5095.111217	1703.220223	1810.354589	3076.003107
ENSMUSG00000033389	385.0397232	-0.904892444	0.43633079	-2.073867957	0.038091576	0.697372811	11	65002038	65162961	-	protein_coding	Arhgap44	724.7016491	488.1122679	410.8384448	263.0075819	92.41791081	331.1604845
ENSMUSG00000036904	627.1228913	0.768077448	0.370063623	2.0755281	0.037937617	0.697372811	18	9212162	9218136	+	protein_coding	Fzd8	258.3825914	398.099169	639.4789705	867.7843745	802.3947583	796.5974838
ENSMUSG00000024519	4804.850322	-0.862707059	0.415555091	-2.076035353	0.037890681	0.697372811	18	65955721	65970237	-	protein_coding	Cplx4	7197.80076	6776.037604	5797.466332	1167.359855	4655.444292	3234.993091
ENSMUSG00000044308	685.4407664	-0.685839035	0.331077269	-2.071537672	0.038308578	0.697592483	2	69897245	70024013	+	protein_coding	Ubr3	976.932274	1018.91116	610.1844032	392.4016864	562.280934	551.9341408
ENSMUSG00000105388	7856.100391	-0.91963258	0.44394175	-2.071516321	0.038310571	0.697592483	3	145879019	145879340	+	processed_pseudogene	Rpl36a-ps2	18020.34016	12031.13223	3401.742323	5902.902787	3702.762464	4077.722383
ENSMUSG00000039000	1317.468848	-0.58924069	0.284409078	-2.071806898	0.038283453	0.697592483	5	29569241	29676092	+	protein_coding	Ube3c	1582.285774	1614.667958	1631.207251	753.8613043	1098.650304	1224.140497
ENSMUSG00000024908	2134.714743	-0.535037739	0.258260284	-2.071699645	0.03829346	0.697592483	19	3454927	3575749	-	protein_coding	Ppp6r3	2762.232941	2384.883134	2523.619803	1745.413953	1385.404943	2006.733682
ENSMUSG00000044387	58.29453872	-0.895311218	0.432119085	-2.071908531	0.038273972	0.697592483	19	23134899	23135717	+	lincRNA	2410080I02Rik	79.975564	93.72497919	70.73566266	36.56789909	44.04965842	24.71346899
ENSMUSG00000026923	2005.843476	0.780313178	0.376973857	2.069939766	0.038457985	0.69784733	2	26457902	26516663	-	protein_coding	Notch1	798.5252467	1219.3527	2084.201293	2398.010306	2315.630083	3219.341227
ENSMUSG00000031776	14099.35633	-0.487469434	0.235400417	-2.070809561	0.038376596	0.69784733	8	94666599	94674425	+	protein_coding	Arl2bp	13839.46375	17311.28205	18677.07295	11254.47417	11041.78104	12472.06402
ENSMUSG00000043602	2326.920421	0.673326268	0.32527469	2.070023551	0.038450139	0.69784733	11	70764208	70772928	+	protein_coding	Zfp3	1376.810094	1494.959817	2288.548763	3146.245779	3449.692858	2205.265216
ENSMUSG00000022676	429.4609482	-0.733066935	0.354032332	-2.070621437	0.038394187	0.69784733	16	14705851	14709385	+	protein_coding	Snai2	626.2701858	397.1711989	640.1934722	334.7369224	215.9296981	362.4642119
ENSMUSG00000003363	51395.9836	0.763604901	0.369010374	2.069331802	0.038514961	0.697889484	7	27531999	27553218	-	protein_coding	Pld3	45776.78244	18586.31295	42260.62868	82016.17182	61324.89799	58411.10774
ENSMUSG00000018599	1468.727178	0.791753999	0.382637141	2.069203206	0.038527022	0.697889484	11	60728397	60732951	+	protein_coding	Mief2	685.3290638	671.8503459	1615.488215	2160.318961	1878.588374	1800.788107
ENSMUSG00000027082	1569.422533	-0.518248897	0.250807296	-2.066323048	0.038797987	0.700376161	2	84432854	84476775	-	protein_coding	Tfpi	1678.256451	1847.588451	2079.199781	1479.593455	1153.064588	1178.832471
ENSMUSG00000031482	672.6884977	-0.802599375	0.388268574	-2.067124225	0.03872245	0.700376161	8	22375550	22398597	-	protein_coding	Slc25a15	613.9662528	630.0916918	1443.293319	499.2924683	395.583207	453.9040471
ENSMUSG00000050621	2033.226558	-0.97174231	0.470216141	-2.066586459	0.038773138	0.700376161	9	114982365	114982739	-	protein_coding	Rps27rt	4770.234794	3673.83359	590.1783572	1421.928691	838.6709476	904.5129651
ENSMUSG00000024049	342.9283794	0.951954872	0.460700432	2.066320771	0.038798201	0.700376161	17	71002632	71126856	+	protein_coding	Myom1	71.36281095	139.1955136	349.3913035	400.8404323	684.0652837	412.7149321
ENSMUSG00000044471	9.383679843	0.889661395	0.430800763	2.065134214	0.038910303	0.701794274	6	31082564	31220488	-	lincRNA	Lncpint	0	0.927970091	0.714501643	4.219372972	39.73106446	10.7091699
ENSMUSG00000068745	129.0949569	0.979514155	0.474562149	2.064037676	0.039014144	0.703061091	3	108364910	108380057	+	protein_coding	Mybphl	36.91179877	0	55.73112816	205.3428179	294.5281083	182.0558882
ENSMUSG00000106227	31.05772917	1.013472983	0.491276545	2.062937857	0.039118533	0.704335579	3	100692705	100700084	+	lincRNA	Gm43464	2.460786584	17.63143173	15.71903615	54.85184863	56.14172152	39.54155039
ENSMUSG00000039683	261.7982884	0.834455501	0.404623822	2.06229949	0.039179232	0.704382764	5	141241489	142215586	+	protein_coding	Sdk1	86.12753046	187.4499584	233.6420373	327.7046341	325.6219848	410.2435852
ENSMUSG00000020048	24076.48859	-0.471896823	0.228868534	-2.061868506	0.039220257	0.704382764	10	86690208	86705509	-	protein_coding	Hsp90b1	29587.2675	29360.97368	25692.76458	17205.19652	22468.78067	20143.94857
ENSMUSG00000047935	15.91312964	0.982750805	0.476635781	2.061848576	0.039222155	0.704382764	8	12385770	12436768	+	sense_overlapping	Sox1ot	1.230393292	1.855940182	8.574019717	16.87749189	22.45668861	44.48424418
ENSMUSG00000092072	11811.7892	-0.970787488	0.470920756	-2.061466764	0.039258531	0.704431379	3	106034663	106035092	+	processed_pseudogene	Gm4540	29267.36524	20068.28119	3188.106331	7593.464891	6143.631772	4609.885749
ENSMUSG00000039046	1467.93516	-0.583072053	0.283079866	-2.059743991	0.039423022	0.705859273	2	6322666	6446390	+	protein_coding	Usp6nl	1572.442627	1652.714732	2142.075926	1082.972396	974.274798	1383.130481
ENSMUSG00000087623	9.746690123	-0.912836396	0.443213205	-2.059587544	0.039437988	0.705859273	4	41520693	41525823	+	processed_transcript	Gm12404	6.151966461	27.83910273	21.43504929	1.406457657	0	1.647564599
ENSMUSG00000037172	650.2766732	-0.966009283	0.469033629	-2.059573604	0.039439322	0.705859273	6	40401374	40436135	-	protein_coding	Dennd11	1859.124265	780.4228465	240.7870537	305.2013116	361.8981741	354.2263889
ENSMUSG00000080877	24.15991093	-1.004678536	0.4887404	-2.055648635	0.039816396	0.71199884	X	8038610	8038996	-	processed_pseudogene	Rpl22-ps1	61.51966461	51.038355	8.574019717	7.032288286	6.909750341	9.885387596
ENSMUSG00000100768	23.29849633	0.854180811	0.415889155	2.053866518	0.039988613	0.713319502	1	86774818	86776528	+	sense_intronic	Gm29055	0	0.927970091	0	1.406457657	50.95940876	86.49714147
ENSMUSG00000035933	503.6164774	-0.718428873	0.349828687	-2.05365912	0.040008696	0.713319502	12	31654868	31937630	+	protein_coding	Cog5	876.0400241	619.8840208	445.8490253	293.9496504	393.8557694	392.1203747
ENSMUSG00000021047	318.4418983	-0.930196799	0.452761047	-2.054498294	0.039927488	0.713319502	12	46694516	46818929	-	protein_coding	Nova1	189.480567	824.9654109	355.8218182	194.0911567	131.2852565	215.0071802
ENSMUSG00000048483	656.7139809	-0.952599025	0.463896313	-2.053474016	0.040026627	0.713319502	12	86980762	86990430	-	protein_coding	Zdhhc22	279.2992773	1451.345222	1146.775137	493.6666377	195.2004471	373.9971641
ENSMUSG00000026356	1914.110454	-0.597357871	0.291022494	-2.052617525	0.040109686	0.713357108	1	128363706	128417368	-	protein_coding	Dars	1748.388868	2643.786789	2644.370581	1282.689383	1702.38974	1463.037364
ENSMUSG00000037318	3236.146432	0.775691318	0.37794236	2.052406398	0.040130183	0.713357108	1	193175452	193201703	-	protein_coding	Traf3ip3	3365.125654	1717.672638	1550.468565	4198.276107	5538.164898	3047.170727
ENSMUSG00000031174	1383.205161	-0.670366919	0.326682093	-2.052046726	0.040165122	0.713357108	X	10073620	10216920	-	protein_coding	Rpgr	1552.756335	2203.000996	1473.302388	734.1708971	1277.440094	1058.560255
ENSMUSG00000038916	6000.741318	0.605508474	0.295033858	2.052335549	0.040137063	0.713357108	10	29143838	29199630	+	protein_coding	Soga3	3227.321606	5539.053473	5110.830253	7495.012855	7950.531486	6681.698233
ENSMUSG00000016252	2927.287809	-0.904639393	0.441319134	-2.049853096	0.040378768	0.713517393	2	174461071	174464105	-	protein_coding	Atp5e	5446.951105	5757.126445	1183.214721	1781.981852	1863.041436	1531.411295
ENSMUSG00000079942	107.5859095	-1.006327529	0.490864804	-2.050111395	0.040353562	0.713517393	4	126069866	126070259	-	processed_pseudogene	Rpl28-ps3	326.0542224	172.6024369	29.29456737	11.25166126	54.41428393	51.89828488
ENSMUSG00000072692	28306.00735	-0.959777975	0.468087517	-2.050424206	0.040323053	0.713517393	5	115102922	115110268	-	transcribed_processed_pseudogene	Rpl37rt	69020.14212	47309.77118	8639.753868	21122.1811	11765.57739	11978.61842
ENSMUSG00000110247	17.41009103	-0.88820856	0.433298727	-2.049875769	0.040376555	0.713517393	8	34152689	34152971	+	processed_pseudogene	Gm45269	20.91668597	76.09354746	3.572508215	1.406457657	0	2.471346899
ENSMUSG00000022034	343.5513018	-0.984619818	0.480287013	-2.050065465	0.040358043	0.713517393	14	65819037	65833994	-	protein_coding	Esco2	1097.510817	159.6108557	302.9486967	236.2848864	153.7419451	111.2106105
ENSMUSG00000114023	174.3426558	-0.756311338	0.368954426	-2.049877398	0.040376396	0.713517393	13	61687281	61687980	-	processed_pseudogene	Gm6474	226.3923658	251.4798947	204.3474699	158.9297153	120.0569122	84.84957687
ENSMUSG00000030421	3356.432397	-0.64312499	0.314020812	-2.048033017	0.040556764	0.714303621	7	37959991	38023551	-	protein_coding	Uri1	4979.401654	4164.729768	3411.745346	1762.291444	2930.597863	2889.828307
ENSMUSG00000085407	20.50716117	0.843959096	0.411942692	2.048729382	0.040488584	0.714303621	7	109438617	109444893	+	antisense	1700095J03Rik	0	0	0	91.41974772	6.909750341	24.71346899
ENSMUSG00000109899	26.08652029	1.002292634	0.48940028	2.048001759	0.040559827	0.714303621	8	57520156	57520886	-	processed_pseudogene	Gm6012	8.612753046	12.99158127	5.001511501	71.72934052	11.2283443	46.95559108
ENSMUSG00000074039	99.23105863	0.883384789	0.431237574	2.048487521	0.040512254	0.714303621	9	114368302	114377229	+	processed_transcript	4930520O04Rik	0	0	21.43504929	369.8983638	83.78072288	120.2722158
ENSMUSG00000113104	16.94572358	0.870617554	0.42537863	2.046688507	0.040688678	0.715040168	13	21177186	21187556	-	antisense	Gm47806	2.460786584	0	0	47.81956034	6.909750341	44.48424418
ENSMUSG00000023852	1417.093511	-0.773416161	0.377862719	-2.046817855	0.040675972	0.715040168	17	15704966	15772610	+	protein_coding	Chd1	2706.865243	1862.435973	1026.024359	822.7777295	1164.292932	920.1648288
ENSMUSG00000092349	10553.89024	-0.7168721	0.350286502	-2.046530759	0.040704179	0.715040168	17	33905134	33906675	+	protein_coding	Smim40	14805.32249	17742.78814	8108.879147	6376.879018	9371.348899	6918.123753
ENSMUSG00000063796	632.6059146	-0.966704634	0.472483167	-2.046008622	0.040755522	0.715341476	19	8591253	8611835	+	protein_coding	Slc22a8	1122.118683	509.45558	1185.358226	220.8138522	107.1011303	650.7880168
ENSMUSG00000027173	826.0384849	-0.940518994	0.460013286	-2.044547456	0.040899494	0.717028411	2	104721783	104742878	-	protein_coding	Depdc7	2299.605063	572.5575461	720.2176562	240.5042594	599.420842	523.9255426
ENSMUSG00000046916	1562.4956	-0.950965786	0.465222165	-2.044111088	0.040942574	0.717028411	10	5593774	5606904	+	protein_coding	Myct1	4100.900843	2120.411658	634.477459	864.9714592	500.0931809	1154.119002
ENSMUSG00000038658	342.502958	-0.790289367	0.386640358	-2.043990886	0.040954448	0.717028411	19	29522281	29606829	+	protein_coding	Ric1	423.2552925	640.2993628	300.0906901	167.3684612	286.7546391	237.2493023
ENSMUSG00000004609	6071.299799	0.666513189	0.326205462	2.043231237	0.041029553	0.717099426	7	43524215	43544428	-	protein_coding	Cd33	4537.690462	3806.533313	5162.988873	10644.07155	5498.433834	6778.080762
ENSMUSG00000081359	4970.378251	-0.921837735	0.451208948	-2.043039571	0.041048521	0.717099426	7	100580266	100580619	+	processed_pseudogene	Cox20b	11190.42699	8226.454857	1892.000351	3390.969411	2942.689926	2179.727965
ENSMUSG00000032528	136.7073631	-0.994101734	0.486610588	-2.042910201	0.041061328	0.717099426	9	121642715	121672954	+	protein_coding	Vipr1	482.3141706	30.623013	177.9109091	7.032288286	63.05147186	59.31232558
ENSMUSG00000027176	1399.288896	-0.660621207	0.323484309	-2.042204794	0.041131221	0.717137091	2	104590522	104665429	+	protein_coding	Cstf3	1737.315329	2261.463112	1272.527426	839.6552213	1042.508583	1242.263708
ENSMUSG00000081485	8727.719266	-0.939046214	0.459821663	-2.042196551	0.041132039	0.717137091	11	75599762	75599954	-	processed_pseudogene	Gm12338	19675.21914	15412.65524	2835.14252	5942.283602	4605.348602	3895.666495
ENSMUSG00000029265	906.69926	-0.714671951	0.350029531	-2.041747592	0.041176575	0.717315827	5	108268896	108280526	+	protein_coding	Dr1	778.838954	1102.428468	1609.0577	537.266825	637.4244689	775.179144
ENSMUSG00000004892	247.42479	0.958880675	0.47015194	2.039512324	0.041398923	0.718795234	3	87987530	88000230	-	protein_coding	Bcan	31.9902256	158.6828856	197.9169551	431.7825008	396.4469258	267.7292474
ENSMUSG00000029376	1012.783421	-0.895535595	0.439060173	-2.039664832	0.04138372	0.718795234	5	90931116	91021368	+	protein_coding	Mthfd2l	1010.152893	2585.324674	672.3460461	437.4083314	798.9398831	572.5286983
ENSMUSG00000060002	923.9450138	-0.772877857	0.378855764	-2.040031936	0.041347145	0.718795234	10	88452744	88504073	-	protein_coding	Chpt1	1915.722356	792.4864577	940.2841623	704.6352863	645.1979381	545.3438824
ENSMUSG00000090877	539.5918297	0.974059692	0.47751772	2.039839887	0.041366276	0.718795234	17	34956435	34959238	-	protein_coding	Hspa1b	225.1619725	354.4845748	228.6405258	1748.226868	244.4324183	436.6046188
ENSMUSG00000048794	32.4091368	-0.923877951	0.453081581	-2.039098454	0.041440202	0.718862442	6	90403478	90428797	-	protein_coding	Cfap100	1.230393292	89.08512874	89.31270538	1.406457657	5.182312755	8.237822997
ENSMUSG00000046410	3137.048984	0.80965272	0.397125154	2.038784783	0.041471512	0.718862442	7	29221925	29232515	-	protein_coding	Kcnk6	1936.639042	1043.038382	3237.406945	3443.008345	3939.421413	5222.77978
ENSMUSG00000104892	724.3216099	-0.551408578	0.270638886	-2.037432928	0.041606677	0.72043699	5	57460159	57460790	+	processed_pseudogene	Gm6615	717.3192894	908.4827191	992.4427822	623.0607421	586.4650602	518.1590665
ENSMUSG00000054717	1624.448773	-0.813349389	0.399318399	-2.03684426	0.041665651	0.72043699	8	57511906	57515999	+	protein_coding	Hmgb2	2647.806365	2937.953308	954.5741951	1158.92111	1129.744181	917.6934819
ENSMUSG00000097738	23.05565239	0.836955266	0.410903519	2.036865657	0.041663506	0.72043699	18	82855893	82870604	+	lincRNA	4930445N18Rik	0	0	0	92.82620537	4.318593963	41.18911498
ENSMUSG00000038034	14470.96014	0.451448565	0.221721041	2.036110615	0.041739249	0.720780554	1	172261640	172319841	+	protein_coding	Igsf8	11667.81959	10873.02556	13757.01464	18123.61337	15998.66319	16405.6245
ENSMUSG00000040669	2277.637247	0.686945076	0.337406062	2.035959496	0.041754423	0.720780554	6	122317730	122340561	-	protein_coding	Phc1	1280.839417	1436.497701	2277.116736	2648.359768	2323.403552	3699.606308
ENSMUSG00000014226	8375.576691	-0.688881546	0.338664985	-2.034109154	0.041940591	0.722206625	1	160202366	160212875	-	protein_coding	Cacybp	10062.15634	14912.47936	6937.810954	5938.064229	7128.271195	5274.678065
ENSMUSG00000020629	4564.228897	-0.456005636	0.224171009	-2.03418648	0.041932797	0.722206625	12	28675230	28682175	+	protein_coding	Adi1	4775.156367	5165.081526	6020.390844	4040.752849	3536.928456	3847.06334
ENSMUSG00000052516	536.3414335	-0.602445733	0.296159083	-2.034196376	0.0419318	0.722206625	16	73891838	74411825	-	protein_coding	Robo2	730.8536156	680.2020767	564.456298	509.1376719	379.1725499	354.2263889
ENSMUSG00000068264	7192.909933	0.555087794	0.273082259	2.032676148	0.042085253	0.722319651	2	131207077	131213514	+	protein_coding	Ap5s1	5572.451221	5332.116143	6204.732268	11075.85405	7199.096136	7773.20978
ENSMUSG00000054312	1583.33716	-0.914532939	0.44988075	-2.03283412	0.042069285	0.722319651	3	95862633	95871519	-	protein_coding	Mrps21	3379.890374	2730.088008	655.9125083	1164.54694	914.6782013	654.9069283
ENSMUSG00000085749	27.1205372	0.926640945	0.45582807	2.03287381	0.042065274	0.722319651	4	117295816	117297725	+	antisense	Gm12843	0	1.855940182	11.43202629	90.01329006	38.00362687	21.41833979
ENSMUSG00000021669	457.7846747	0.702537164	0.34559726	2.03282041	0.04207067	0.722319651	13	96542617	96640167	+	protein_coding	Col4a3bp	255.9218048	378.6117971	357.9653232	469.7568575	787.7115388	496.7407267
ENSMUSG00000029752	1537.050947	-0.544452514	0.267920608	-2.03214123	0.042139361	0.722655492	6	7675168	7693254	-	protein_coding	Asns	1909.57039	1721.384519	1912.720898	1482.406371	980.3208296	1215.902674
ENSMUSG00000075334	2410.937232	-0.63939282	0.314710117	-2.031688166	0.042185235	0.722725331	2	54084092	54085552	-	protein_coding	Rprm	2364.815908	3857.571668	2787.27091	1413.489945	1838.857309	2203.617652
ENSMUSG00000031527	1827.732093	-0.577790672	0.28445163	-2.031244016	0.042230247	0.722725331	8	35465252	35496196	-	protein_coding	Eri1	2700.713276	2007.199307	1967.023023	1182.83089	1703.253459	1405.372603
ENSMUSG00000022553	23730.8366	0.479948022	0.236302091	2.031078182	0.042247064	0.722725331	15	76351293	76354380	+	protein_coding	Maf1	17713.97223	19123.60764	21864.46478	30500.44075	29413.94348	23768.59069
ENSMUSG00000102101	808.6244073	0.619477381	0.305091594	2.030463617	0.042309436	0.723200993	16	55973267	55974617	-	antisense	Zbtb11os1	772.6869875	566.0617555	514.441183	1202.521297	948.3632342	847.6719864
ENSMUSG00000027506	14783.25645	-0.411730271	0.202999093	-2.028236998	0.042536066	0.724116813	3	8925592	9004723	-	protein_coding	Tpd52	17013.87845	16851.00888	17061.58473	11210.87399	13240.80909	13321.38357
ENSMUSG00000055763	1262.911021	-0.812299279	0.400366446	-2.028889504	0.042469546	0.724116813	13	66007736	66008417	+	processed_pseudogene	Rybp-ps	2683.48777	1406.802658	996.0152904	623.0607421	760.9362563	1107.163411
ENSMUSG00000061731	2818.875739	-0.552384608	0.2722064	-2.029285898	0.042429179	0.724116813	15	53064037	53346159	-	protein_coding	Ext1	3184.25784	3439.985127	3574.65172	1946.537398	1919.183157	2848.639192
ENSMUSG00000022433	10233.79766	0.520050181	0.256396439	2.028305005	0.042529128	0.724116813	15	79417855	79455566	-	protein_coding	Csnk1e	9151.665308	6347.315422	9304.240396	12246.02682	12169.79779	12183.74021
ENSMUSG00000022892	11628.94777	-0.697722961	0.343961053	-2.028494084	0.042509846	0.724116813	16	84949684	85173766	-	protein_coding	App	17296.8689	15764.35591	11417.73626	6613.163904	6481.345819	12200.21586
ENSMUSG00000041471	655.8869476	-0.732097845	0.361107641	-2.027367359	0.042624857	0.724449446	14	34237032	34310493	-	protein_coding	Shld2	928.9469356	909.4106892	707.3566266	403.6533476	674.564377	311.3897093
ENSMUSG00000022362	8.211935222	0.96986493	0.478329875	2.027606848	0.04260039	0.724449446	15	58028242	58076425	-	protein_coding	Gm29394	2.460786584	1.855940182	2.143504929	9.8452036	18.13809464	14.82808139
ENSMUSG00000097993	14.66394371	0.891077604	0.439632053	2.026871328	0.042675573	0.724697943	1	135108496	135132594	-	polymorphic_pseudogene	Ptprv	2.460786584	0	2.143504929	7.032288286	12.0920631	64.25501938
ENSMUSG00000084098	6627.737754	-0.492944932	0.243442166	-2.024895437	0.042878102	0.724697943	2	23235235	23235739	+	processed_pseudogene	Gm13422	8546.311808	6734.27895	8198.906354	5185.609382	4864.46424	6236.855791
ENSMUSG00000048592	529.0854333	-0.877419244	0.433228333	-2.025304389	0.042836118	0.724697943	X	150220715	150226021	-	transcribed_processed_pseudogene	Gm5946	387.5738871	625.4518413	1196.07575	187.0588684	424.9496459	353.4026066
ENSMUSG00000103170	24.12307326	0.858253265	0.423858491	2.024858023	0.042881945	0.724697943	3	52198247	52200489	+	lincRNA	Gm37170	0	0	3.572508215	57.66476394	77.73469133	5.766476098
ENSMUSG00000028211	324.7531436	-0.95006998	0.469031927	-2.025597673	0.04280603	0.724697943	4	11156430	11174379	+	protein_coding	Trp53inp1	452.7847315	751.6557737	227.9260241	75.94871349	131.2852565	308.9183624
ENSMUSG00000084890	93.77178778	0.966875104	0.477107468	2.026535252	0.042709964	0.724697943	11	99416955	99425497	+	antisense	A830036E02Rik	2.460786584	65.88587646	5.001511501	296.7625657	83.78072288	108.7392636
ENSMUSG00000038982	4829.365328	0.613523823	0.302830949	2.025961431	0.042768737	0.724697943	13	38592841	38635109	-	protein_coding	Bloc1s5	2603.512206	3981.91966	4517.793889	6905.707097	5653.039497	5314.219615
ENSMUSG00000058267	5910.627461	-0.856239478	0.422960604	-2.024395344	0.04292949	0.724915899	1	160195214	160202170	+	protein_coding	Mrps14	11489.41256	9884.737409	2998.763396	4575.206759	3677.714619	2837.930022
ENSMUSG00000020091	2860.964968	0.679418817	0.335783808	2.023381715	0.043033808	0.726091394	10	61428490	61452661	-	protein_coding	Eif4ebp2	2163.031408	1306.581888	2832.284513	3822.751912	3248.446379	3792.693708
ENSMUSG00000053253	2663.759758	-0.632914856	0.312868713	-2.022940705	0.043079261	0.726272604	14	105258572	105309298	+	protein_coding	Ndfip2	2962.787048	3026.110467	3943.334568	1386.76725	2354.497429	2309.061786
ENSMUSG00000035355	13.17811562	0.864148019	0.427292649	2.022379793	0.043137131	0.726662686	11	100740375	100759942	-	protein_coding	Kcnh4	0	0.927970091	1.429003286	23.90978017	1.727437585	51.07450258
ENSMUSG00000082321	6232.397042	-0.734254221	0.36334261	-2.02083158	0.043297203	0.72687585	2	156347201	156347840	-	processed_pseudogene	Gm14253	9688.116783	9892.16117	4636.401162	4430.34162	5461.293925	3286.067593
ENSMUSG00000040254	10.87740975	0.842444313	0.416932395	2.020577731	0.043323496	0.72687585	5	12383384	12588948	+	protein_coding	Sema3d	0	0	0.714501643	37.97435674	22.45668861	4.118911498
ENSMUSG00000019861	1217.65102	-0.777695676	0.384703427	-2.021546006	0.043223275	0.72687585	10	52335849	52382124	-	protein_coding	Gopc	1859.124265	1301.014068	1665.50333	412.0920936	1061.510396	1006.66197
ENSMUSG00000115591	83.11757987	-0.992206029	0.490800189	-2.021608898	0.043216772	0.72687585	15	8482118	8500343	+	lincRNA	Gm31282	290.372817	95.58091937	20.72054765	16.87749189	39.73106446	35.42263889
ENSMUSG00000117361	44.97868521	-0.922768012	0.456574575	-2.02106745	0.043272783	0.72687585	17	87529502	87530744	-	lincRNA	Gm30984	204.2452865	10.207671	32.15257394	18.28394954	0.863718793	4.118911498
ENSMUSG00000014329	188.8797376	-0.979304123	0.484821283	-2.019928081	0.043390848	0.727053955	10	70922831	71159700	-	protein_coding	Bicc1	460.1670913	102.07671	304.3776999	123.7682738	25.91156378	116.9770866
ENSMUSG00000115301	22.95276321	0.967515373	0.479014236	2.019805052	0.043403613	0.727053955	15	26728269	26730767	-	transcribed_processed_pseudogene	Gm6330	3.691179877	2.783910273	12.14652793	8.438745943	41.45850204	69.19771317
ENSMUSG00000037761	3465.511586	0.678037789	0.335761627	2.019402266	0.043445426	0.727172166	2	158624887	158639211	+	protein_coding	Actr5	1553.986728	2939.809248	3144.521731	4945.105123	4432.604843	3777.041844
ENSMUSG00000056267	968.6428084	-0.625602266	0.309992421	-2.018121167	0.043578644	0.728818852	9	99243366	99300404	+	protein_coding	Cep70	1485.084704	1275.958875	840.9684339	807.3066952	704.7945347	697.7436078
ENSMUSG00000104292	118.5772905	0.991030534	0.491236363	2.017420957	0.043651602	0.729455926	8	108737592	108742800	+	TEC	Gm38042	111.9657896	13.91955136	12.14652793	119.5489009	213.3385418	240.5444315
ENSMUSG00000026767	624.6357283	-0.687998634	0.341489608	-2.014698593	0.04393624	0.730431513	2	12347262	12419470	-	protein_coding	Mindy3	562.2897346	1015.19928	803.8143484	347.3950413	500.9568997	518.1590665
ENSMUSG00000000247	2876.525034	0.588366501	0.291901214	2.015635675	0.043838086	0.730431513	2	38339280	38369733	+	protein_coding	Lhx2	1958.786121	2620.587537	2131.358401	4272.818363	3617.254303	2658.345481
ENSMUSG00000084875	20.43512431	-0.960315366	0.476338069	-2.016037406	0.043796064	0.730431513	X	133898698	133901213	-	processed_transcript	4930570D08Rik	62.7500579	39.90271391	4.287009858	5.625830629	3.45487517	6.590258398
ENSMUSG00000039701	400.216129	-0.806926014	0.400375534	-2.015422887	0.043860358	0.730431513	3	122931492	122984510	-	protein_coding	Usp53	821.9027192	374.8999168	412.9819497	212.3751062	356.7158613	222.4212209
ENSMUSG00000106717	34.46540651	0.952644375	0.472965798	2.01419295	0.04398928	0.730431513	5	31210343	31214315	-	TEC	Gm42798	0	9.27970091	15.71903615	30.94206846	73.41609737	77.43553617
ENSMUSG00000020248	1422.770231	-0.617758735	0.306637872	-2.014619825	0.043944499	0.730431513	10	82748700	82764144	-	protein_coding	Nfyb	1477.702344	2219.704458	1578.334129	857.9391709	1299.896783	1103.044499
ENSMUSG00000111398	72.42295468	0.956471902	0.474500093	2.015746502	0.04382649	0.730431513	9	115665913	115674353	+	processed_transcript	D330037F02Rik	0	40.830684	13.57553122	97.04557835	118.3294746	164.7564599
ENSMUSG00000040732	1055.266587	-0.945531135	0.469389896	-2.014383233	0.043969313	0.730431513	16	95359168	95586593	-	protein_coding	Erg	3088.287164	985.5042366	575.1738227	506.3247566	319.5759533	856.7335917
ENSMUSG00000053552	300.7959618	0.954202866	0.473966572	2.013228193	0.044090629	0.730954145	2	130295168	130370481	+	protein_coding	Ebf4	34.45101218	194.8737191	237.2145455	469.7568575	307.4838902	560.9957461
ENSMUSG00000086805	54.05391972	0.981041879	0.487248393	2.013432766	0.044069121	0.730954145	8	4162521	4206882	-	antisense	4932443L11Rik	14.76471951	37.11880364	1.429003286	84.38745943	116.602037	70.02149547
ENSMUSG00000074625	16.39155684	0.823958538	0.409381153	2.012692898	0.044146947	0.731308333	2	158512795	158550762	+	protein_coding	Arhgap40	0	0	0	67.50996755	7.773469133	23.06590439
ENSMUSG00000098889	20.15608396	0.822904451	0.409053093	2.011730179	0.044248388	0.732408833	2	160743926	160751909	-	antisense	Gm27206	0	0	0	4.219372972	65.64262824	51.07450258
ENSMUSG00000043629	595.8116325	0.76833324	0.382701088	2.007658885	0.044679553	0.733294519	1	52922323	53020179	-	protein_coding	1700019D03Rik	270.6865243	516.8793407	433.7024973	1130.791956	576.9641534	645.845323
ENSMUSG00000026020	2776.892701	-0.674152578	0.335637467	-2.00857367	0.044582366	0.733294519	1	59684970	59719044	+	protein_coding	Nop58	4502.009056	3666.40983	2359.998927	1780.575394	2590.292659	1762.070339
ENSMUSG00000025964	159.9513475	0.87544736	0.436661443	2.004865266	0.044977453	0.733294519	1	63445890	63596276	+	protein_coding	Adam23	66.44123778	77.02151755	146.4728368	313.6400576	219.3845733	136.7478617
ENSMUSG00000087595	12.28587663	0.847203834	0.423119264	2.002281403	0.045254475	0.733294519	2	26138545	26139543	+	lincRNA	1810012K08Rik	0	1.855940182	0	28.12915314	37.13990808	6.590258398
ENSMUSG00000085633	227.1566677	-0.962296172	0.480645529	-2.002091176	0.045274926	0.733294519	2	122733289	122738362	-	antisense	Bloc1s6os	638.5741187	308.0860702	79.30968238	130.8005621	129.5578189	76.61175387
ENSMUSG00000027419	1161.503204	-0.638077591	0.317683886	-2.008529922	0.04458701	0.733294519	2	143546155	143816285	+	protein_coding	Pcsk2	1704.09471	1327.9252	1308.96701	946.5460033	608.9217488	1072.564554
ENSMUSG00000031434	197.6488562	-0.971592776	0.483807752	-2.00822077	0.044619837	0.733294519	X	139821631	139871677	-	protein_coding	Morc4	434.3288322	160.5388257	307.9502082	19.6904072	155.4693827	107.9154813
ENSMUSG00000025333	116.4400018	-0.983526164	0.490978963	-2.003194106	0.045156458	0.733294519	X	152781920	152808646	+	protein_coding	Gpr143	440.4807986	33.40692328	92.17071195	64.69705223	25.04784498	42.83667958
ENSMUSG00000082186	2209.919998	0.786304397	0.391127236	2.010354496	0.044393683	0.733294519	4	41168645	41169604	+	processed_pseudogene	Gm12403	1456.785658	913.1225695	2089.917306	4326.263754	2268.989268	2204.441434
ENSMUSG00000104299	56.56858742	0.820606357	0.409702352	2.002932988	0.045184482	0.733294519	5	31094983	31097294	+	TEC	Gm9924	1.230393292	0	0	296.7625657	40.59478325	0.8237823
ENSMUSG00000106186	25.78960573	-0.85756396	0.427509072	-2.005954999	0.044861049	0.733294519	5	64972649	64974948	+	TEC	Gm43627	91.04910363	12.06361118	46.4426068	0	5.182312755	0
ENSMUSG00000092035	44.95878919	0.958181465	0.478686762	2.001687828	0.045318316	0.733294519	6	4747305	4760517	+	protein_coding	Peg10	0	17.63143173	19.29154436	87.20037475	67.37006582	78.25931847
ENSMUSG00000067344	10257.84674	-0.917473683	0.458074916	-2.002890032	0.045189093	0.733294519	6	145266399	145266777	+	processed_pseudogene	Rps25-ps1	23200.29592	17202.70955	3811.151764	8241.841871	4895.558116	4195.523252
ENSMUSG00000019992	215.168257	-0.914775497	0.455564073	-2.008006232	0.044642629	0.733294519	10	20347769	20361304	+	protein_coding	Mtfr2	477.3925974	324.7895318	122.179781	163.1490882	125.2392249	78.25931847
ENSMUSG00000112273	50.39347712	-0.911140956	0.454519024	-2.004626665	0.045002974	0.733294519	10	70504879	70505248	-	processed_pseudogene	Gm29783	207.9364664	41.75865409	27.15106244	16.87749189	8.637187926	0
ENSMUSG00000077167	36.61748433	0.976773318	0.487224893	2.004768912	0.044987757	0.733294519	10	91118290	91118536	-	snoRNA	Gm24119	6.151966461	16.70346164	27.15106244	43.60018737	72.55237858	53.54584948
ENSMUSG00000037656	1550.339225	-0.759178982	0.377847011	-2.009223203	0.044513468	0.733294519	8	22476787	22569612	+	protein_coding	Slc20a2	1021.226433	2563.053391	2510.758774	909.9781042	1147.018557	1150.00009
ENSMUSG00000090290	287.7676973	-0.97065606	0.484558505	-2.003176189	0.04515838	0.733294519	8	126425328	126475065	-	protein_coding	Tarbp1	941.2508686	156.8269454	218.6375028	64.69705223	178.7897901	166.4040245
ENSMUSG00000057551	1003.400765	-0.792981961	0.39606133	-2.002169617	0.045266492	0.733294519	9	19622101	19649731	+	protein_coding	Zfp317	676.7163107	1484.752146	1849.130252	503.5118413	846.4444167	659.8496221
ENSMUSG00000111656	9.91615714	0.877430773	0.438020061	2.003174856	0.045158524	0.733294519	9	44598854	44599720	-	lincRNA	Gm47232	1.230393292	1.855940182	0	5.625830629	29.36643895	21.41833979
ENSMUSG00000085245	7.970874779	0.898664928	0.448429238	2.004028402	0.045067018	0.733294519	11	107410389	107413549	+	antisense	Gm11713	0	1.855940182	1.429003286	8.438745943	14.68321947	21.41833979
ENSMUSG00000062248	347.254218	-0.939029302	0.468304086	-2.005169997	0.044944876	0.733294519	13	51645231	51650660	+	protein_coding	Cks2	753.0006949	624.5238712	147.1873385	201.123445	253.0696062	104.6203521
ENSMUSG00000113113	379.4506349	-0.839199497	0.419043599	-2.002654377	0.045214399	0.733294519	12	100744532	100744935	-	processed_pseudogene	Gm2614	655.7996248	676.4901963	221.4955093	275.6657008	212.474823	234.7779554
ENSMUSG00000113902	1869.665135	-0.900390124	0.448542898	-2.007366806	0.044710621	0.733294519	12	101968089	101977068	-	protein_coding	Ndufb1-ps	4162.420508	3022.398586	763.0877548	1337.541232	1085.694522	846.8482041
ENSMUSG00000113328	111.8316637	-0.984636741	0.490629358	-2.006885087	0.0447619	0.733294519	12	103412491	103415596	-	TEC	Gm47260	60.28927132	332.2132926	137.1843155	16.87749189	89.82675443	34.59885659
ENSMUSG00000022378	5759.209346	-0.466046411	0.232807775	-2.00185072	0.045300789	0.733294519	15	63929096	64060478	-	protein_coding	Fam49b	6119.976236	7448.81592	6648.437789	4272.818363	4637.306197	5427.901573
ENSMUSG00000015377	2676.501526	0.715389944	0.356068455	2.009135981	0.044522715	0.733294519	15	89182212	89196496	-	protein_coding	Dennd6b	1507.231783	1968.224563	2262.112202	1999.982789	4160.533424	4160.924396
ENSMUSG00000041429	1447.381927	0.746930919	0.371749408	2.009232301	0.044512504	0.733294519	17	24632679	24638837	+	protein_coding	Nthl1	1140.574582	765.5753251	1118.909573	2268.616201	2350.178835	1040.437045
ENSMUSG00000049124	12879.02327	-0.908403623	0.452618445	-2.006996472	0.044750039	0.733294519	17	26098990	26099221	-	processed_pseudogene	Gm8186	27101.87305	23382.99035	4587.81505	8950.69653	7398.615177	5852.149457
ENSMUSG00000118382	288.765977	0.973332992	0.486524708	2.000582861	0.045437362	0.73408532	17	30603104	30605211	+	transcribed_processed_pseudogene	Gm8373	71.36281095	4.639850455	206.4909748	187.0588684	894.8126691	368.230688
ENSMUSG00000003680	4149.857	0.48732827	0.243558299	2.000869084	0.0454065	0.73408532	19	8774486	8786417	-	protein_coding	Taf6l	2829.904572	3640.426667	3751.848128	4891.659732	5336.054701	4449.248201
ENSMUSG00000019338	1575.52012	0.891947872	0.446313864	1.998476729	0.045665	0.736341555	3	95006589	95015448	-	protein_coding	Zfp687	295.2943901	949.3134031	1539.036539	2284.087235	1629.837362	2755.551792
ENSMUSG00000090939	170.2368895	0.940307283	0.470421472	1.998861319	0.045623361	0.736341555	6	65128570	65129002	+	processed_pseudogene	Gm17147	0	99.29279974	21.43504929	334.7369224	356.7158613	209.2407041
ENSMUSG00000105203	15.49850179	0.875380228	0.438219475	1.99758404	0.045761775	0.736341555	10	62577693	62579069	+	antisense	4933428P19Rik	0	2.783910273	2.143504929	49.226018	2.591156378	36.24642119
ENSMUSG00000098534	17.49332291	0.815372549	0.408106629	1.997939977	0.045723168	0.736341555	8	86902452	86919422	+	lincRNA	Gm27167	0	0	0	23.90978017	6.909750341	74.14040697
ENSMUSG00000039197	1758.955304	-0.453717894	0.227086899	-1.997992376	0.045717487	0.736341555	14	21052573	21448569	+	protein_coding	Adk	1823.442859	2129.691359	2194.234546	1562.574457	1498.552105	1345.236495
ENSMUSG00000051054	215.4933056	-0.951060665	0.476163459	-1.997340718	0.045788183	0.736341555	13	59740841	59746752	-	protein_coding	1700014D04Rik	963.3979478	138.2675436	20.72054765	56.25830629	102.7825363	11.5329522
ENSMUSG00000008822	1526.550878	-0.919943451	0.460691135	-1.996876825	0.045838565	0.736585609	12	85272397	85288438	-	protein_coding	Acyp1	2810.218279	3287.798032	505.1526616	976.0816141	909.4958886	670.5587919
ENSMUSG00000036885	602.640952	-0.820645196	0.411114171	-1.99614913	0.045917693	0.73729084	3	62338343	62462221	+	protein_coding	Arhgef26	850.2017649	797.1263082	798.0983353	171.5878342	400.7655198	598.0659496
ENSMUSG00000112164	54.4754016	0.864041317	0.432971014	1.995610076	0.045976382	0.737667073	12	56253242	56266384	+	lincRNA	Gm19990	0	0	15.0045345	101.2649513	153.7419451	56.84097868
ENSMUSG00000035829	798.7392021	-0.951044484	0.476827464	-1.994525389	0.046094668	0.738549952	2	28446799	28455508	+	protein_coding	Ppp1r26	2094.129383	861.1562444	612.3279081	111.1101549	426.6770835	687.0344379
ENSMUSG00000042558	12317.53002	0.565474411	0.283557781	1.994212289	0.04612886	0.738549952	4	126316046	126321703	-	protein_coding	Adprhl2	11037.85822	7523.981498	10538.89923	17106.74448	15653.17568	12044.521
ENSMUSG00000030657	341.3230345	0.972695667	0.487936272	1.993489157	0.04620791	0.738549952	7	117380978	117673580	+	protein_coding	Xylt1	25.83825914	108.5725006	331.5287624	513.3570449	716.8865978	351.755042
ENSMUSG00000030905	27582.86474	0.634742104	0.318391305	1.993591199	0.046196748	0.738549952	7	120186379	120202111	-	protein_coding	Crym	18609.69855	20280.78634	23608.56329	42975.72017	37805.83527	22216.58484
ENSMUSG00000022514	246.1147716	-0.959916946	0.481499282	-1.993599953	0.046195791	0.738549952	16	26581703	26730117	+	protein_coding	Il1rap	705.0153565	416.6585709	137.8988171	142.0522234	73.41609737	1.647564599
ENSMUSG00000015222	2234.33479	-0.734153451	0.368386882	-1.992887063	0.046273815	0.73903875	1	66175272	66442583	+	protein_coding	Map2	2934.488002	2900.834504	2860.150077	798.8679493	1860.450279	2051.217926
ENSMUSG00000040006	2996.420004	-0.523259025	0.262710506	-1.991770458	0.046396249	0.739864574	10	7767946	7792824	-	protein_coding	Ginm1	3550.915041	4347.539876	2835.857021	2399.416763	2354.497429	2490.293892
ENSMUSG00000108218	53.78542902	0.953884199	0.478840785	1.992069659	0.046363415	0.739864574	11	52154721	52168159	-	transcribed_unprocessed_pseudogene	Olfr1372-ps1	7.382359753	0.927970091	36.4395838	106.8907819	47.50453359	123.567345
ENSMUSG00000030254	693.3557276	-0.603595343	0.303117426	-1.991292122	0.046448781	0.740138154	6	112619849	112696686	-	protein_coding	Rad18	677.946704	911.2666294	969.5787296	420.5308395	595.1022481	585.7092151
ENSMUSG00000013833	8475.0714	0.60123533	0.302081612	1.990307606	0.046557061	0.741298952	10	79894707	79908923	-	protein_coding	Med16	4963.406541	5876.834586	8764.791655	10230.573	9392.07815	11622.74447
ENSMUSG00000092536	173.1472034	-0.814587604	0.40962613	-1.988612408	0.046744001	0.743452611	7	141943703	141949539	-	bidirectional_promoter_lncRNA	Gm20501	291.6032103	123.4200221	285.8006572	101.2649513	114.8745994	121.9197804
ENSMUSG00000052825	19565.16259	-0.813353193	0.409041487	-1.988436915	0.04676339	0.743452611	8	52196064	52197056	-	processed_pseudogene	Gm9892	41764.46991	25939.54795	11408.44773	15532.91837	11832.94746	10912.64412
ENSMUSG00000109304	7.546805216	0.889067868	0.447306437	1.987603565	0.046855552	0.743797842	7	120629761	120634886	-	TEC	Gm45112	0	0.927970091	2.143504929	12.65811891	15.54693827	14.00429909
ENSMUSG00000117322	331.6891592	-0.834197453	0.419701369	-1.987597648	0.046856207	0.743797842	17	23550798	23565291	+	antisense	6330415G19Rik	297.7551767	773.9270559	285.0861556	188.4653261	215.0659794	229.8352616
ENSMUSG00000033253	671.2480633	0.840429477	0.422906294	1.987271147	0.046892357	0.743807353	4	118362742	118409273	-	protein_coding	Szt2	201.7844999	732.1684018	337.9592772	932.4814267	1034.735114	788.3596608
ENSMUSG00000021377	3576.836786	-0.756908063	0.380958234	-1.98685314	0.046938674	0.74397798	13	47084774	47106201	-	protein_coding	Dek	6929.575022	4624.074963	2515.045784	2001.389246	2995.376773	2395.558928
ENSMUSG00000085181	50.18358766	-0.898244161	0.452412996	-1.985451717	0.047094237	0.744188538	4	102967265	102989755	-	antisense	Gm12709	201.7844999	72.3816671	2.143504929	1.406457657	6.909750341	16.47564599
ENSMUSG00000085787	9365.431669	-0.842634827	0.424372954	-1.985599741	0.047077785	0.744188538	4	150315176	150315436	-	processed_pseudogene	Gm13092	19390.99829	14247.12481	4860.040176	7649.723197	5512.253334	4532.450213
ENSMUSG00000001774	1552.033571	-0.653244847	0.32889924	-1.986154932	0.047016123	0.744188538	9	18292124	18317442	+	protein_coding	Chordc1	2276.227591	2280.950484	1283.244951	935.294342	1266.21175	1270.272306
ENSMUSG00000097806	10.32362118	0.907132782	0.456856602	1.985596306	0.047078167	0.744188538	13	15440301	15463736	-	processed_transcript	Gm6556	1.230393292	2.783910273	1.429003286	36.56789909	3.45487517	16.47564599
ENSMUSG00000084353	112.9501988	-0.91915955	0.463467534	-1.983223165	0.047342507	0.744736798	1	8791922	8792162	-	processed_pseudogene	Gm15452	189.480567	241.2722237	59.30363637	74.54225583	58.73287789	54.36963178
ENSMUSG00000061436	3702.986252	0.78161792	0.394099316	1.983301896	0.047333718	0.744736798	6	38694389	38876165	-	protein_coding	Hipk2	1402.648353	1935.74561	4138.393517	4509.103249	4521.567879	5710.458901
ENSMUSG00000108268	11.25965852	0.863704517	0.435218989	1.984528567	0.047196947	0.744736798	6	88040538	88042467	-	TEC	Gm44187	2.460786584	0.927970091	0	5.625830629	19.00181344	39.54155039
ENSMUSG00000020116	1538.74205	-0.711383455	0.358550932	-1.984051337	0.047250117	0.744736798	11	17203197	17211568	-	protein_coding	Pno1	1619.197573	2952.80083	1358.982125	1097.036973	1282.622407	921.8123934
ENSMUSG00000113681	131.4641299	-0.926827862	0.467246765	-1.983593962	0.047301123	0.744736798	12	85187513	85187805	-	processed_pseudogene	Gm45930	294.0639968	199.5135696	81.45318731	37.97435674	95.87278598	79.90688307
ENSMUSG00000117440	10.22379142	0.822117039	0.414422381	1.983766026	0.047281929	0.744736798	17	80247101	80250685	+	antisense	Gm50087	0	0	0.714501643	21.09686486	35.4124705	4.118911498
ENSMUSG00000030380	708.0277286	0.970840201	0.489609639	1.982886207	0.047380142	0.744768839	7	13042302	13054764	-	protein_coding	Mzf1	24.60786584	392.5313485	521.5861994	1327.696028	1098.650304	883.0946253
ENSMUSG00000017969	3631.32612	-0.862938201	0.435673093	-1.980701158	0.047624797	0.746960172	2	167191804	167240604	-	protein_coding	Ptgis	8823.150299	3753.639018	2545.054853	2635.70165	1239.436467	2790.974431
ENSMUSG00000057123	79.55523628	0.871030611	0.440146819	1.978954687	0.047821108	0.746960172	3	96904692	97077416	+	protein_coding	Gja5	1.230393292	0.927970091	27.15106244	4.219372972	262.5705129	181.2321059
ENSMUSG00000053897	3295.724636	-0.857119327	0.432780866	-1.980492657	0.047648198	0.746960172	3	135825278	135888572	+	protein_coding	Slc39a8	5811.147519	3806.533313	4057.654831	1400.831827	947.4995155	3750.680811
ENSMUSG00000028552	895.928474	-0.659868825	0.333472686	-1.978779233	0.047840868	0.746960172	4	109280267	109387817	+	protein_coding	Eps15	1241.466832	842.5968426	1297.534984	472.5697728	709.9768475	811.4255652
ENSMUSG00000066232	665.9495633	-0.800430549	0.40448259	-1.978899882	0.04782728	0.746960172	7	110018273	110056609	+	protein_coding	Ipo7	1273.457057	1006.847549	397.2629135	441.6277044	427.5408023	448.9613533
ENSMUSG00000111966	54.55211566	-0.97161208	0.490479713	-1.980942442	0.047597729	0.746960172	10	116972765	116973208	-	processed_pseudogene	Gm5781	164.8727012	90.01309883	11.43202629	23.90978017	18.13809464	18.94699289
ENSMUSG00000020120	6007.764896	-0.68441014	0.345676492	-1.979915197	0.047713058	0.746960172	11	16971205	17052381	-	protein_coding	Plek	7302.384189	4876.482828	10718.95365	3800.24859	4067.251794	5281.268323
ENSMUSG00000061462	35.17958368	0.953605231	0.481634112	1.979937067	0.047710601	0.746960172	11	58994255	59139170	-	protein_coding	Obscn	2.460786584	25.98316255	2.858006572	56.25830629	34.5487517	88.96848837
ENSMUSG00000042167	564.5993995	-0.711574013	0.359483338	-1.979435315	0.047767016	0.746960172	13	93146281	93192385	-	protein_coding	Tent2	868.6576643	471.4088062	837.3959257	331.9240071	357.5795801	520.6304134
ENSMUSG00000035513	134.7157303	0.905679408	0.458529089	1.975184191	0.048247249	0.747655233	2	29194540	29253005	-	protein_coding	Ntng2	25.83825914	112.284381	90.74170867	189.8717837	176.1986337	213.3596156
ENSMUSG00000035778	2065.557662	-0.734926897	0.372250641	-1.974279733	0.048349944	0.747655233	2	35400178	35463231	-	protein_coding	Ggta1	3531.228749	2091.644585	2427.162081	895.9135276	1368.994286	2078.402742
ENSMUSG00000027002	1489.832531	-0.779599673	0.394694861	-1.975195903	0.048245921	0.747655233	2	80500511	80581380	-	protein_coding	Nckap1	2094.129383	1935.74561	1899.145367	752.4548466	577.8278722	1679.692109
ENSMUSG00000035399	311.956465	0.739556329	0.374414969	1.975231733	0.048241856	0.747655233	2	163405821	163424697	-	protein_coding	Oser1	127.9609024	228.2806424	296.5181819	424.7502125	411.9938641	382.2349871
ENSMUSG00000042425	10.62098304	0.830109415	0.419869894	1.977063434	0.04803446	0.747655233	X	140342262	140435467	+	protein_coding	Frmpd3	0	0	1.429003286	5.625830629	31.95759533	24.71346899
ENSMUSG00000097515	137.7951317	-0.816167342	0.413095177	-1.975736799	0.048184595	0.747655233	3	94409394	94412919	-	lincRNA	1700040D17Rik	232.5443322	215.2890611	110.7477547	113.9230702	76.00725375	78.25931847
ENSMUSG00000107234	31.18230019	-0.839077324	0.424377112	-1.977197403	0.048019321	0.747655233	5	69181082	69182113	-	TEC	Gm43371	125.5001158	42.68662419	12.86102957	0	6.046031548	0
ENSMUSG00000015942	2129.070404	0.632812494	0.320209162	1.976247303	0.048126775	0.747655233	5	134184018	134224355	+	protein_coding	Gtf2ird2	1213.167786	1502.383577	2109.20885	3184.220136	2651.616693	2113.825381
ENSMUSG00000030790	3181.064192	-0.740782796	0.375148703	-1.974637764	0.04830927	0.747655233	7	110627660	110629820	+	protein_coding	Adm	3563.218974	3097.564164	5766.742761	2668.050176	1309.39769	2681.411385
ENSMUSG00000113527	117.3454522	-0.931007851	0.470672576	-1.978037171	0.047924514	0.747655233	12	116279681	116280231	-	lincRNA	Gm48079	249.7698383	183.738078	82.16768895	85.79391709	27.63900136	74.96418927
ENSMUSG00000115300	28.84864168	-0.928371402	0.470133721	-1.974696474	0.048302603	0.747655233	15	34481706	34483829	+	TEC	Gm49188	121.8089359	25.05519246	5.716013144	2.812915314	8.637187926	9.061605297
ENSMUSG00000116097	276.6819595	-0.953687407	0.482988991	-1.974553097	0.048318886	0.747655233	15	78574410	78581616	-	lincRNA	Gm36738	798.5252467	366.5481859	88.59820374	161.7426306	160.6516954	84.02579457
ENSMUSG00000075268	1640.935429	-0.525139767	0.26593869	-1.974664793	0.048306201	0.747655233	19	16267060	16267621	-	processed_pseudogene	Gm10819	2126.119609	2049.885931	1708.373429	1237.682738	1588.37886	1135.172009
ENSMUSG00000018931	3396.024256	0.92575172	0.469102167	1.973454368	0.048443819	0.748553598	11	60902245	60914750	-	protein_coding	Natd1	394.9562468	1887.491165	3225.260417	4435.967451	3600.843646	6831.626611
ENSMUSG00000020079	1124.697772	-0.688566391	0.349227136	-1.971686388	0.048645419	0.751113982	10	62429208	62449738	-	protein_coding	Supv3l1	2123.658822	983.6482965	1188.930734	800.2744069	801.5310395	850.1433333
ENSMUSG00000027088	2380.666729	-0.683912056	0.347609648	-1.967471445	0.049128885	0.751919917	2	69789622	69800005	+	protein_coding	Phospho2	4049.224325	2887.842923	2140.646923	1270.031264	2231.84936	1704.405578
ENSMUSG00000051319	4745.988501	-0.894512679	0.454530627	-1.967992091	0.049068948	0.751919917	2	127791387	127792488	-	protein_coding	Mtln	10482.95085	8121.594236	1644.782782	3178.594305	2758.717823	2289.291011
ENSMUSG00000028104	1890.253185	0.567838366	0.288243157	1.969997733	0.04883863	0.751919917	3	96577871	96594181	-	protein_coding	Polr3gl	1582.285774	1763.143173	1111.764557	2239.08059	2599.793566	2045.45145
ENSMUSG00000004952	3698.779031	0.644133183	0.327087676	1.969298232	0.048918854	0.751919917	5	136083915	136111860	+	protein_coding	Rasa4	3702.253416	1832.74093	2785.127405	3969.023509	5184.903912	4718.625013
ENSMUSG00000077339	11.17075454	0.799808115	0.406333883	1.968352006	0.04902755	0.751919917	6	39013665	39013791	+	snoRNA	Gm23010	0	0	0	25.31623783	11.2283443	30.47994509
ENSMUSG00000058230	2091.848141	0.589988611	0.299494344	1.96994909	0.048844206	0.751919917	7	16493718	16614993	-	protein_coding	Arhgap35	1481.393524	1630.44345	1756.95954	1784.794767	2869.273829	3028.223734
ENSMUSG00000021958	1644.055644	-0.777254233	0.39450042	-1.970224093	0.048812693	0.751919917	14	63860363	63919859	+	protein_coding	Pinx1	3498.00813	1750.151592	1288.960964	1396.612454	1061.510396	869.0903262
ENSMUSG00000109715	392.7485427	0.733044513	0.372088102	1.970083184	0.048828838	0.751919917	11	75530276	75533071	-	antisense	Gm45606	354.3532682	270.0392965	203.6329683	347.3950413	671.9732206	509.0974612
ENSMUSG00000033031	201.0084679	-0.903498575	0.459120544	-1.967889671	0.049080734	0.751919917	16	48994184	49019709	+	protein_coding	Cip2a	321.1326493	393.4593186	150.045345	49.226018	119.1931934	172.9942829
ENSMUSG00000085705	195.5498767	-0.950137493	0.482914866	-1.967505165	0.049125001	0.751919917	17	13675661	13683516	-	lincRNA	Gm16046	546.2946218	191.1618387	147.1873385	165.9620035	34.5487517	88.14470607
ENSMUSG00000064202	153.3794653	-0.966920683	0.491263638	-1.968231737	0.04904138	0.751919917	19	28893041	28967800	-	protein_coding	4430402I18Rik	567.2113077	122.492052	41.4410953	84.38745943	56.14172152	48.60315568
ENSMUSG00000118087	900.132661	0.728946555	0.370270079	1.968688791	0.048988839	0.751919917	19	46303590	46305611	-	bidirectional_promoter_lncRNA	4833438C02Rik	965.8587344	386.9635279	549.4517635	1230.65045	1193.659371	1074.212119
ENSMUSG00000027479	13515.389	-0.40969925	0.208560605	-1.964413414	0.049482168	0.752920675	2	153741273	153773310	+	protein_coding	Mapre1	14132.29735	15105.49714	17306.6588	11136.33173	11484.00507	11927.54392
ENSMUSG00000028165	5957.646075	-0.634081061	0.322534298	-1.965933747	0.049306264	0.752920675	3	135406411	135423925	-	protein_coding	Cisd2	8247.326238	9363.218218	4649.262191	4570.987386	4723.678077	4191.404341
ENSMUSG00000051705	764.7919826	0.710337517	0.361521221	1.964857043	0.049430786	0.752920675	9	59734258	59750710	-	protein_coding	Senp8	486.0053504	407.3788699	745.9397153	742.609643	888.7666376	1318.05168
ENSMUSG00000020386	5424.60853	-0.726151859	0.369493002	-1.965265529	0.049383513	0.752920675	11	51763686	51791925	+	protein_coding	Sar1b	7635.820772	9716.774823	3713.265039	3887.448964	4362.643621	3231.697962
ENSMUSG00000040554	20832.0217	-0.691213726	0.351645904	-1.965652714	0.04933874	0.752920675	11	72027962	72037509	-	protein_coding	Aipl1	32676.78506	22287.05768	24711.75383	11272.75812	22505.05686	11538.71867
ENSMUSG00000021670	1353.023172	-0.892022057	0.453600739	-1.966535722	0.04923676	0.752920675	13	96648966	96670936	-	protein_coding	Hmgcr	768.9958077	2937.953308	2057.05023	341.7692107	941.4534839	1070.91699
ENSMUSG00000024575	869.4294983	-0.896857599	0.456451224	-1.96484871	0.049431751	0.752920675	18	61220314	61289924	+	protein_coding	Pde6a	2123.658822	643.0832731	953.1451918	215.1880215	777.3469133	504.1547674
ENSMUSG00000095419	75.77432774	-0.856728022	0.436098004	-1.964530938	0.049468552	0.752920675	18	74303523	74303931	-	processed_pseudogene	Gm14328	142.7256219	77.94948764	95.02871853	30.94206846	55.27800272	52.72206718
ENSMUSG00000027505	26.63079342	0.924806017	0.471711838	1.960531713	0.049933675	0.755395769	2	172472519	172474331	+	protein_coding	Fam209	0	5.567820546	14.29003286	39.3808144	54.41428393	46.13180878
ENSMUSG00000028274	734.9819584	-0.630302652	0.321482427	-1.960613082	0.049924175	0.755395769	4	33310310	33502614	+	protein_coding	Rngtt	622.5790059	984.5762665	1134.628609	565.3959782	598.5571233	504.1547674
ENSMUSG00000040697	1428.551818	-0.880151459	0.448540605	-1.962255924	0.049732696	0.755395769	4	141760188	141790931	-	protein_coding	Dnajc16	3474.630657	846.308723	1716.947448	482.4149764	797.2124455	1253.79666
ENSMUSG00000074283	452.7956775	-0.948494674	0.483586423	-1.961375729	0.049835209	0.755395769	7	24227571	24237560	-	protein_coding	Zfp109	1343.589475	109.5004707	598.7523769	201.123445	214.2022606	249.6060368
ENSMUSG00000031931	2386.590069	-0.772069123	0.393720155	-1.960959107	0.049883793	0.755395769	9	14779617	14784856	-	protein_coding	Ankrd49	5221.789132	2379.315313	1871.994305	1364.263927	1925.229189	1556.948546
ENSMUSG00000021076	4331.830618	-0.542823702	0.276647686	-1.96214799	0.049745257	0.755395769	12	70937856	70964718	+	protein_coding	Actr10	6015.392806	5383.154498	4238.423747	2789.005534	3942.012569	3622.994554
ENSMUSG00000034442	1503.6342	-0.471733763	0.240437494	-1.961980862	0.049764712	0.755395769	12	73280010	73286710	-	protein_coding	Trmt5	1967.398874	1703.753087	1620.489726	1198.301924	1130.607899	1401.253692
ENSMUSG00000024538	16642.12823	-0.706249705	0.360061452	-1.961469913	0.049824231	0.755395769	18	53406331	53418115	-	protein_coding	Ppic	25549.11671	26168.75657	12357.30592	12921.1265	8743.425337	14113.03836
ENSMUSG00000114665	40.8404194	0.847555938	0.432406277	1.960091659	0.049985078	0.755627025	13	37541356	37549725	+	lincRNA	Lncbate6	0	0	12.14652793	95.63912069	46.6408148	90.61605297
ENSMUSG00000052798	626.2908372	-0.72850947	0.371835772	-1.959223735	0.050086591	0.755629581	10	117750620	117792705	-	protein_coding	Nup107	927.7165424	673.7062861	835.2524207	244.7236324	545.0065581	531.3395833
ENSMUSG00000021898	11.93207786	0.813163723	0.415003097	1.959416035	0.050064084	0.755629581	14	26894556	26915258	+	protein_coding	Asb14	1.230393292	0	0	42.19372972	3.45487517	24.71346899
ENSMUSG00000038732	569.5268713	-0.6074489	0.310106174	-1.958841687	0.05013133	0.755629581	13	30136488	30246717	+	protein_coding	Mboat1	743.1575485	680.2020767	682.3490691	526.0151638	310.9387653	474.4986046
ENSMUSG00000035929	134.2737469	0.925541525	0.472565323	1.958547273	0.05016583	0.755629581	17	35379616	35385290	+	protein_coding	H2-Q4	23.37747255	83.51730819	107.1752465	295.356108	152.8782263	143.3381201
ENSMUSG00000012443	512.1437684	-0.756052843	0.385960719	-1.958885465	0.050126202	0.755629581	19	37376402	37421859	+	protein_coding	Kif11	750.5399083	807.3339792	460.1390581	278.4786161	257.3882002	518.9828488
ENSMUSG00000029190	1509.355785	-0.545140611	0.278640941	-1.956426826	0.050414895	0.75860724	5	36600484	36696024	-	protein_coding	D5Ertd579e	2107.66371	1915.330268	1430.432289	1274.250637	1025.234207	1303.223598
ENSMUSG00000029246	1025.874245	-0.575443141	0.294156649	-1.956247271	0.050436032	0.75860724	5	76913248	76951578	-	protein_coding	Ppat	1012.61368	1467.120714	1268.954918	684.9448791	746.2530368	975.3582428
ENSMUSG00000107461	11.52472038	0.842617903	0.430847065	1.955723901	0.050497688	0.758988951	6	100256707	100259227	-	TEC	Gm44045	2.460786584	0	0.714501643	28.12915314	34.5487517	3.295129199
ENSMUSG00000018459	74.7589693	0.924303226	0.472857233	1.95471944	0.050616194	0.759678634	2	165405027	165473230	-	protein_coding	Slc13a3	0	43.61459428	14.29003286	175.8072071	85.50816046	129.3338211
ENSMUSG00000085823	136.2186904	-0.953908762	0.487956997	-1.954903336	0.050594481	0.759678634	4	137882369	137883937	-	antisense	Gm13012	345.7405151	248.6959844	33.58157722	63.29059457	52.68684635	73.31662467
ENSMUSG00000017405	665.6262223	-0.924579422	0.4731408	-1.95413167	0.050685648	0.760175712	11	78166105	78176675	-	protein_coding	Nek8	1929.256682	409.2348101	593.0363637	151.897427	446.5426158	463.7894347
ENSMUSG00000027276	1085.07077	-0.842439708	0.431935566	-1.950382823	0.051130508	0.761177553	2	137081455	137116644	-	protein_coding	Jag1	2433.717932	1405.874688	641.6224755	565.3959782	515.6401192	948.1734269
ENSMUSG00000048040	3851.49832	-0.759468734	0.389439202	-1.950159948	0.051157058	0.761177553	X	135993823	135995355	+	protein_coding	Arxes2	3103.051883	7761.541841	4340.597482	2275.648489	1996.917848	3631.232377
ENSMUSG00000028207	3509.504066	-0.55855034	0.28650721	-1.949515827	0.051233855	0.761177553	4	9448068	9669344	-	protein_coding	Asph	4466.327651	3433.489337	4845.035642	2275.648489	2633.478599	3403.04468
ENSMUSG00000028975	4737.19713	0.537848234	0.275471421	1.952464732	0.050883054	0.761177553	4	148960534	149099876	-	protein_coding	Pex14	4338.366748	2987.135723	4026.93126	6686.299702	4931.834306	5452.615042
ENSMUSG00000039577	418.11237	0.780237893	0.40018891	1.94967395	0.051214993	0.761177553	4	152476705	152563183	+	protein_coding	Nphp4	195.6325335	342.4209636	302.9486967	312.2335999	576.9641534	778.4742732
ENSMUSG00000029064	41525.43515	-0.416888682	0.213500743	-1.952633403	0.05086305	0.761177553	4	155491360	155559269	+	protein_coding	Gnb1	51740.49873	48133.80862	43498.86003	31795.78826	37337.69968	36645.9556
ENSMUSG00000004328	16.88338382	0.892943862	0.457190767	1.953110005	0.050806562	0.761177553	7	17031506	17062427	-	protein_coding	Hif3a	0	7.423760728	2.143504929	49.226018	28.50272015	14.00429909
ENSMUSG00000045246	27.60030054	-0.788695871	0.404109638	-1.951687851	0.050975276	0.761177553	8	119623853	119635680	-	protein_coding	Kcng4	2.460786584	53.82226528	109.3187514	0	0	0
ENSMUSG00000021466	583.7942735	-0.601853244	0.308756419	-1.949281722	0.05126179	0.761177553	13	63508327	63573598	-	protein_coding	Ptch1	844.0497985	799.9102184	511.5831764	445.8470773	430.9956775	470.3796931
ENSMUSG00000021668	468.0137517	-0.901532122	0.462127335	-1.950830548	0.051077207	0.761177553	13	96480689	96542579	-	protein_coding	Polk	1019.996039	579.0533368	418.6979628	81.57454412	327.3494224	381.4112048
ENSMUSG00000061533	563.2411287	-0.83986055	0.430627113	-1.950319719	0.051138024	0.761177553	12	90998491	91384409	-	protein_coding	Cep128	1152.878515	645.8671833	524.444206	163.1490882	394.7194882	498.3882913
ENSMUSG00000022858	3655.781302	-0.690098674	0.353885719	-1.950060817	0.051168871	0.761177553	16	22244548	22266005	-	protein_coding	Tra2b	3736.704429	6976.479144	3272.417525	2375.506983	3186.258626	2387.321105
ENSMUSG00000024576	11393.95171	-0.440181984	0.225625001	-1.950945075	0.05106358	0.761177553	18	61555273	61590061	+	protein_coding	Csnk1a1	12852.68833	15145.39986	11659.95231	8970.386938	9619.236193	10116.04664
ENSMUSG00000025019	824.3690912	0.642909663	0.329391597	1.951809547	0.05096082	0.761177553	19	41482636	41586536	+	protein_coding	Lcor	754.2310881	489.968208	609.4699015	1305.192706	1027.825363	759.5272803
ENSMUSG00000053925	27.38883805	0.93312438	0.479604254	1.945613225	0.051701217	0.762066858	1	170868644	170881721	+	processed_transcript	Gm9929	2.460786584	16.70346164	5.001511501	9.8452036	57.00544031	73.31662467
ENSMUSG00000043102	21.56141138	0.854628439	0.43997033	1.942468347	0.052080428	0.762066858	2	31806165	31810580	-	protein_coding	Qrfp	1.230393292	0	7.14501643	36.56789909	8.637187926	75.78797157
ENSMUSG00000027433	1403.592788	-0.594064643	0.305923877	-1.941870802	0.052152743	0.762066858	2	147012995	147078000	+	protein_coding	Xrn2	1995.69792	1683.337745	1489.021424	793.2421187	1114.197242	1346.060278
ENSMUSG00000085151	500.2137055	-0.816575376	0.420372978	-1.94250206	0.052076351	0.762066858	2	167188701	167192808	+	processed_transcript	1110018N20Rik	994.1577801	649.5790637	392.9759037	261.6011242	487.137399	215.8309625
ENSMUSG00000042595	446.4406769	-0.88511209	0.455219328	-1.944364036	0.051851568	0.762066858	X	137049593	137082503	+	protein_coding	Fam199x	767.7654144	838.8849623	294.3746769	270.0398702	109.6922867	397.8868508
ENSMUSG00000100252	7845.379029	-0.680532102	0.349296762	-1.948292044	0.051380029	0.762066858	3	17789920	17808970	+	lincRNA	Mir124-2hg	9579.842173	14232.27729	6081.837986	4876.188697	6212.729275	6089.398759
ENSMUSG00000028251	2081.259122	-0.711549429	0.365299756	-1.947850818	0.051432816	0.762066858	4	21757381	21767212	-	protein_coding	Tstd3	3993.856627	2475.824203	1568.331106	1578.045491	1563.331015	1308.166292
ENSMUSG00000033623	1034.782057	-0.723689083	0.37176956	-1.946606607	0.051581916	0.762066858	5	108461231	108506976	+	protein_coding	Pcgf3	1921.874322	1347.412572	749.5122236	751.0483889	634.8333125	804.0115245
ENSMUSG00000016487	1401.236831	-0.760219154	0.390903876	-1.944772616	0.051802351	0.762066858	6	146888486	147032025	+	protein_coding	Ppfibp1	2048.604832	1902.338687	1586.193648	556.9572322	751.4353495	1561.89124
ENSMUSG00000043017	60.41063169	-0.821194105	0.422825602	-1.942157949	0.052117982	0.762066858	7	16906489	16910905	+	protein_coding	Ptgir	1.230393292	110.4284408	237.9290471	0	11.2283443	1.647564599
ENSMUSG00000034957	5498.677893	0.647941276	0.333833068	1.940914001	0.05226871	0.762066858	7	35119292	35121928	+	protein_coding	Cebpa	5561.377681	2579.756853	4174.8331	7430.315803	6061.578486	7184.205436
ENSMUSG00000086477	425.9926962	-0.949271486	0.489044311	-1.941074591	0.052249231	0.762066858	7	98682335	98702928	-	transcribed_unitary_pseudogene	Gm15506	125.5001158	1547.854112	297.9471852	163.1490882	243.5686995	177.9369767
ENSMUSG00000089736	33.70403676	0.859854789	0.441781994	1.946332806	0.051614775	0.762066858	8	4248213	4251423	+	protein_coding	Tgfbr3l	11.07353963	0	2.858006572	8.438745943	41.45850204	138.3954263
ENSMUSG00000039328	4206.901134	0.576525475	0.296426278	1.944920265	0.051784576	0.762066858	8	31111819	31131482	+	protein_coding	Rnf122	3314.679529	3458.544529	3087.3616	4625.839234	3912.64613	6842.335781
ENSMUSG00000002396	2885.768062	0.56953759	0.293125561	1.94298166	0.052018374	0.762066858	8	71371297	71379361	+	protein_coding	Ocel1	2508.771923	2176.089863	2105.636342	4459.877231	3464.376077	2599.856938
ENSMUSG00000018585	10849.80097	-0.889808407	0.457908829	-1.943199937	0.051992006	0.762066858	11	55446640	55461239	-	protein_coding	Atox1	27696.15301	14462.41387	4223.419212	8489.378419	4956.882151	5270.559153
ENSMUSG00000034329	201.6229175	-0.862605063	0.442887902	-1.947682605	0.051452953	0.762066858	11	86058137	86201193	-	protein_coding	Brip1	456.4759114	203.2254499	185.0559255	71.72934052	124.3755061	168.8753714
ENSMUSG00000020883	2070.108013	0.63482021	0.326832063	1.942343737	0.052095502	0.762066858	11	98082555	98150403	-	protein_coding	Fbxl20	1330.055149	1183.161866	2164.225477	2341.751999	2332.04074	3069.412849
ENSMUSG00000020914	1793.485959	-0.814059829	0.418374414	-1.945768676	0.051682533	0.762066858	11	98992942	99024189	-	protein_coding	Top2a	4393.734447	1484.752146	1408.99724	1291.128129	1035.598832	1146.704961
ENSMUSG00000081677	374.8449402	0.854556831	0.440205844	1.941266436	0.052225968	0.762066858	11	102545701	102546022	+	processed_pseudogene	Mdk-ps1	127.9609024	321.0776515	237.2145455	812.9325259	486.2736802	263.6103359
ENSMUSG00000001027	28.56098003	0.872602625	0.449388027	1.94175762	0.05216645	0.762066858	11	106318591	106353288	-	protein_coding	Scn4a	1.230393292	0	12.86102957	60.47767926	26.77528257	70.02149547
ENSMUSG00000022564	26199.16039	0.410945235	0.211154494	1.946182754	0.051632791	0.762066858	15	76246763	76249904	+	protein_coding	Grina	20780.11231	21780.38601	24358.07551	31309.15391	27242.55444	31724.68014
ENSMUSG00000002249	403.5937993	0.615025088	0.316201935	1.945038973	0.051770288	0.762066858	17	28331670	28350817	-	protein_coding	Tead3	375.2699541	278.3910273	270.7961227	507.7312142	588.1924977	401.18198
ENSMUSG00000067189	2833.742258	-0.482211971	0.247871906	-1.945407928	0.051725901	0.762066858	17	37713551	37713924	-	processed_pseudogene	Gm7335	3098.13031	3945.728827	2966.610822	2171.570623	2237.031673	2583.381292
ENSMUSG00000003546	11404.90392	0.518710158	0.266787216	1.944284157	0.051861194	0.762066858	17	46630623	46646022	-	protein_coding	Klc4	9306.694863	7575.019853	10729.67117	13845.16918	15584.07817	11388.79029
ENSMUSG00000023991	491.7899221	0.56727726	0.291954136	1.943035533	0.052011865	0.762066858	17	47867132	47924645	-	protein_coding	Foxp4	415.8729328	405.5229298	337.2447755	710.2611169	592.5110917	489.326686
ENSMUSG00000079641	126.7723619	-0.733277696	0.378141009	-1.9391647	0.052481286	0.763445722	X	37082519	37085402	-	protein_coding	Rpl39	120.5785426	186.5219883	187.1994305	92.82620537	100.1913799	73.31662467
ENSMUSG00000050332	2654.569696	0.67566171	0.348470517	1.938935081	0.052509244	0.763445722	X	95420317	95444872	-	protein_coding	Amer1	1674.565271	1768.710993	2385.720986	3087.174558	4775.501204	2235.745161
ENSMUSG00000037393	16.3102142	0.790028498	0.407427521	1.939065127	0.052493408	0.763445722	11	56024986	56041010	-	protein_coding	Nmur2	0	0	0.714501643	28.12915314	67.37006582	1.647564599
ENSMUSG00000041992	2916.353203	-0.779381139	0.401884565	-1.939315928	0.052462881	0.763445722	12	117516478	117759737	+	protein_coding	Rapgef5	6394.35394	2744.935529	2500.041249	1419.115776	1859.58656	2580.086163
ENSMUSG00000042807	285.7562393	-0.826923581	0.427494803	-1.934347683	0.053070394	0.763533952	1	53806875	54195168	-	protein_coding	Hecw2	310.0591096	518.7352809	342.9607887	139.2393081	104.5099739	299.0329748
ENSMUSG00000051223	4787.29659	-0.761227465	0.394103044	-1.93154424	0.053415784	0.763533952	1	58392897	58407353	+	protein_coding	Bzw1	3277.767731	8245.014258	7420.099563	2227.828929	3113.706247	4439.362813
ENSMUSG00000081382	424.5947219	-0.847390819	0.439773798	-1.926878824	0.053994733	0.763533952	1	60900897	60901422	+	processed_pseudogene	Rpl18-ps1	972.0107009	565.1337854	228.6405258	210.9686486	301.4378586	269.376812
ENSMUSG00000058835	2266.922069	-0.631415439	0.327395655	-1.928600547	0.053780471	0.763533952	2	22940072	23040241	-	protein_coding	Abi1	3809.297633	2134.331209	2528.621315	1390.986623	1638.47455	2099.821082
ENSMUSG00000039648	1080.995462	0.628823529	0.324842047	1.935782435	0.052894353	0.763533952	2	30185123	30205847	-	protein_coding	Kyat1	653.3388382	683.9139571	1113.908062	1111.101549	1516.6902	1407.020168
ENSMUSG00000083849	195.7902672	-0.69047253	0.35695211	-1.934356209	0.053069347	0.763533952	2	44788264	44790951	+	processed_pseudogene	Gm13477	198.0933201	333.1412627	218.6375028	126.5811891	144.2410384	154.04729
ENSMUSG00000035183	125.1318131	-0.94351419	0.49021392	-1.924698895	0.054267039	0.763533952	2	125068123	125088677	+	protein_coding	Slc24a5	415.8729328	124.3479922	42.87009858	54.85184863	35.4124705	77.43553617
ENSMUSG00000081603	4039.555961	-0.685693887	0.35510282	-1.930972803	0.053486416	0.763533952	X	66778441	66778852	-	processed_pseudogene	Gm14681	6008.010446	6422.481	3007.337416	3669.448028	2502.193342	2627.865536
ENSMUSG00000045010	47.5340697	0.780431505	0.404807066	1.92790979	0.053866348	0.763533952	X	101790052	101794423	-	protein_coding	Gm4779	0	0.927970091	0.714501643	99.85849366	0	183.7034528
ENSMUSG00000049191	210.8873908	-0.915168328	0.472662608	-1.936197856	0.052843473	0.763533952	X	102066543	102071304	-	protein_coding	Rtl5	583.2064205	204.15342	138.6133188	68.9164252	94.14534839	176.2894121
ENSMUSG00000031286	187.1708356	-0.660740168	0.341260476	-1.936175486	0.052846212	0.763533952	3	85869848	85887516	-	protein_coding	Glt28d2	193.1717469	293.2385488	220.7810077	154.7103423	124.3755061	136.7478617
ENSMUSG00000033222	752.7146285	-0.70586786	0.365910264	-1.92907368	0.053721716	0.763533952	3	100938859	100969663	-	protein_coding	Ttf2	1434.638579	775.7829961	693.0665938	440.2212467	648.6528132	523.9255426
ENSMUSG00000028124	3783.912205	-0.655001856	0.33842358	-1.935449814	0.052935122	0.763533952	3	122245556	122270732	+	protein_coding	Gclm	6800.383726	3404.722264	4067.657854	3240.478442	2306.992895	2883.238049
ENSMUSG00000028407	837.879976	-0.887951011	0.458373219	-1.937179082	0.052723456	0.763533952	4	40269578	40270940	+	protein_coding	Smim27	1931.717469	1324.21332	325.8127492	610.4026232	352.3972674	482.7364276
ENSMUSG00000028571	14.41230027	0.792686443	0.411728619	1.925264379	0.054196292	0.763533952	4	96027533	96077546	-	protein_coding	Cyp2j13	0	0	1.429003286	61.88413692	19.86553223	3.295129199
ENSMUSG00000000409	321.4292703	-0.940591708	0.486542497	-1.933215933	0.053209603	0.763533952	4	129548343	129573641	-	protein_coding	Lck	1071.672558	289.5266684	105.7462432	194.0911567	102.7825363	164.7564599
ENSMUSG00000028599	6677.202264	0.833823896	0.431934298	1.930441504	0.053552157	0.763533952	4	145213462	145246870	-	protein_coding	Tnfrsf1b	1713.937856	3192.217113	7654.456102	9648.299528	7742.375257	10111.92773
ENSMUSG00000092510	3043.070523	0.661248636	0.341327228	1.937286513	0.05271033	0.763533952	5	25450304	25450908	+	processed_pseudogene	Gm18343	2286.070737	1873.571614	2590.782958	5312.190571	3708.808495	2486.998763
ENSMUSG00000044092	1085.933135	0.754796352	0.391933801	1.92582612	0.054126089	0.763533952	5	139405279	139415623	+	protein_coding	C130050O18Rik	996.6185667	375.8278869	858.1164733	1558.355084	1673.88702	1052.793779
ENSMUSG00000107951	149.9127679	0.874383238	0.453548492	1.927871557	0.053871104	0.763533952	6	75296117	75298059	-	processed_pseudogene	Gm6210	81.20595729	36.19083355	146.4728368	203.9363603	249.6147311	182.0558882
ENSMUSG00000044609	687.7579434	-0.829977904	0.4305001	-1.927938934	0.053862722	0.763533952	7	42953599	42954388	-	processed_pseudogene	Gm9294	1458.016051	984.5762665	384.401884	561.1766052	326.4857036	411.8911498
ENSMUSG00000039361	3183.240507	-0.686088423	0.355659996	-1.92905705	0.05372378	0.763533952	7	90130212	90213465	+	protein_coding	Picalm	6033.848705	3662.697949	2472.890187	2222.203098	2491.828717	2215.974386
ENSMUSG00000109875	2943.895826	-0.820999802	0.424284027	-1.935024063	0.052987343	0.763533952	7	140315812	140316055	+	processed_pseudogene	Gm45456	6327.912702	4142.458486	1554.041074	2376.913441	1707.572053	1554.4772
ENSMUSG00000015755	1447.247006	0.570669122	0.29564218	1.930269634	0.053573438	0.763533952	10	7905652	7956230	-	protein_coding	Tab2	1242.697225	854.6604538	1304.68	1745.413953	1486.460042	2049.570362
ENSMUSG00000100201	114.2154938	0.935092875	0.485111942	1.927581645	0.053907184	0.763533952	10	80587964	80589790	-	sense_intronic	Gm29093	1.230393292	37.11880364	75.73717416	137.8328504	126.1029437	307.2707978
ENSMUSG00000092384	78.90130133	-0.949645757	0.491219119	-1.933242661	0.053206312	0.763533952	10	127289695	127290788	-	processed_transcript	Gm4189	193.1717469	168.8905566	15.71903615	21.09686486	44.04965842	30.47994509
ENSMUSG00000031479	3067.515339	-0.62229614	0.323209996	-1.925361674	0.054184127	0.763533952	8	22192808	22220843	+	protein_coding	Vps36	3138.733289	3214.488395	5069.389157	1738.381664	2652.480412	2591.619115
ENSMUSG00000031578	950.8126701	-0.523347935	0.270958521	-1.931468818	0.053425102	0.763533952	8	31159462	31168764	-	protein_coding	Mak16	1023.687219	1365.971974	1020.308346	668.0673872	798.9398831	827.9012112
ENSMUSG00000025591	289.4576899	-0.741741884	0.383776321	-1.932745311	0.05326758	0.763533952	8	66473117	66486530	-	protein_coding	Tma16	217.7796127	493.6800884	422.9849727	170.1813765	223.7031673	208.4169218
ENSMUSG00000094530	25692.52254	-0.630921947	0.326867185	-1.930208891	0.05358096	0.763533952	8	129252997	129253594	+	processed_pseudogene	Gm21399	41627.89626	30757.56867	23598.56027	24715.68041	14893.96686	18561.46278
ENSMUSG00000097997	84.1241467	-0.860636816	0.446109018	-1.929207395	0.053705121	0.763533952	14	61648949	61667312	+	lincRNA	Gm27017	337.1277621	120.6361118	7.14501643	0	24.18412619	15.65186369
ENSMUSG00000091722	107.4599869	-0.939448191	0.485205149	-1.936187598	0.052844729	0.763533952	14	75455981	75529708	+	protein_coding	Siah3	265.7649511	231.0645527	40.72659365	74.54225583	29.36643895	3.295129199
ENSMUSG00000042104	192.602209	-0.739716041	0.383839441	-1.927149641	0.053960984	0.763533952	14	118985038	119099430	-	protein_coding	Uggt2	259.6129847	302.5182497	192.9154436	101.2649513	183.9721028	115.329522
ENSMUSG00000070315	477.5067083	0.69103541	0.358666363	1.926680282	0.054019487	0.763533952	9	35116727	35130922	+	processed_transcript	4930581F22Rik	350.6620883	439.8578231	245.7885652	428.9695854	716.022879	683.7393087
ENSMUSG00000032254	769.1888778	-0.664167456	0.343605356	-1.932936853	0.053243977	0.763533952	9	61915904	61946774	-	protein_coding	Kif23	1263.613911	935.3938517	713.7871414	646.9705223	411.9938641	643.3739761
ENSMUSG00000097211	86.58549677	-0.919315119	0.47567314	-1.932661406	0.053277923	0.763533952	9	72361734	72409945	-	antisense	BC065403	269.456131	142.907394	35.01058051	28.12915314	43.18593963	0.8237823
ENSMUSG00000032418	449.9007059	-0.751321493	0.39032443	-1.924864127	0.054246359	0.763533952	9	86581370	86695953	-	protein_coding	Me1	505.6916431	605.9644694	661.6285215	163.1490882	323.8945472	439.0759657
ENSMUSG00000021391	208.9409796	-0.72453572	0.375514572	-1.929447683	0.053675309	0.763533952	13	49464022	49652785	-	protein_coding	Cenpp	340.818942	251.4798947	220.7810077	126.5811891	198.6553223	115.329522
ENSMUSG00000113946	11.22061303	0.775841287	0.402739947	1.926407581	0.054053502	0.763533952	13	65243716	65243867	-	processed_pseudogene	Gm47250	0	0	0	11.25166126	19.00181344	37.07020349
ENSMUSG00000074800	3886.820779	-0.861228734	0.445416204	-1.933537052	0.053170073	0.763533952	13	75644895	75645171	+	processed_pseudogene	Gm4149	8179.654607	6576.524035	1536.893034	2886.051113	2080.698571	2061.103314
ENSMUSG00000034488	199.6454222	-0.90367244	0.468305529	-1.929664256	0.053648452	0.763533952	13	88821471	89323223	+	protein_coding	Edil3	203.0148932	480.6885071	184.3414239	42.19372972	163.2428518	124.3911273
ENSMUSG00000021222	1405.391541	0.653881418	0.337798058	1.935716926	0.05290238	0.763533952	12	83520465	83541920	+	protein_coding	Dcaf4	748.0791217	1081.085156	1303.250997	2334.719711	1470.049385	1495.164874
ENSMUSG00000093419	313.9748961	-0.882002895	0.457877267	-1.926286711	0.054068584	0.763533952	12	99245670	99245921	+	processed_pseudogene	Gm19898	665.6427711	497.3919688	175.7674042	289.7302774	123.5117873	131.805168
ENSMUSG00000085925	11.49094138	-0.810303805	0.418055942	-1.938266445	0.052590724	0.763533952	12	109589192	109600330	-	protein_coding	Rtl1	2.460786584	8.351730819	56.4456298	0	0.863718793	0.8237823
ENSMUSG00000097100	87.76582818	-0.94121082	0.488339051	-1.927371606	0.053933336	0.763533952	12	112999963	113001926	+	antisense	9230104M06Rik	265.7649511	98.36482965	40.01209201	29.5356108	31.95759533	60.95989018
ENSMUSG00000022867	1403.263572	-0.507478783	0.263507307	-1.925862283	0.054121572	0.763533952	16	77013705	77116780	+	protein_coding	Usp25	1934.178255	1571.053364	1499.024447	1043.591582	1034.735114	1336.998672
ENSMUSG00000061046	3604.175837	0.601591378	0.312057196	1.927824082	0.053877011	0.763533952	17	25779842	25785673	-	protein_coding	Haghl	1919.413536	2916.609996	3477.479497	4372.676856	5131.353347	3807.521789
ENSMUSG00000025885	9.137573992	0.896232123	0.463636359	1.933049697	0.053230076	0.763533952	18	74440935	74771493	+	protein_coding	Myo5b	3.691179877	0.927970091	1.429003286	19.6904072	23.3204074	5.766476098
ENSMUSG00000030030	645.0820425	-0.816246529	0.424336157	-1.923584677	0.054406663	0.764747018	6	83156403	83162945	+	protein_coding	1700003E16Rik	1355.893408	694.1216281	581.6043374	396.6210593	613.2403427	229.0114793
ENSMUSG00000086287	49.1643885	-0.943204817	0.490377062	-1.923427685	0.05442636	0.764747018	18	23750446	23752305	-	antisense	Gm15972	179.6374207	40.830684	17.86254108	19.6904072	15.54693827	21.41833979
ENSMUSG00000004677	4109.368267	0.573565375	0.298351854	1.922446158	0.054549642	0.765964843	8	71272713	71360713	+	protein_coding	Myo9b	3846.209432	2349.62027	3445.326923	4580.832589	5972.615451	4461.604935
ENSMUSG00000034312	1480.542905	0.697949505	0.363141094	1.92197886	0.054608418	0.766275867	6	90656087	90988685	-	protein_coding	Iqsec1	1461.707231	628.2357516	1102.476035	2074.525044	2135.976574	1480.336793
ENSMUSG00000079139	27117.73826	-0.514709382	0.268251331	-1.918757982	0.05501497	0.766327029	1	135231994	135233225	+	processed_pseudogene	Gm4204	29963.76785	39665.15357	27322.54283	20222.0482	25477.11322	20055.80387
ENSMUSG00000102923	33.36701103	-0.941799782	0.490821542	-1.918823242	0.055006707	0.766327029	1	180256428	180274963	+	antisense	Gm31728	97.20107009	50.11038491	13.57553122	11.25166126	19.00181344	9.061605297
ENSMUSG00000059327	26.35464532	0.774652365	0.403688058	1.918938025	0.054992178	0.766327029	X	99975605	100400762	+	protein_coding	Eda	0	0	0.714501643	123.7682738	32.82131412	0.8237823
ENSMUSG00000027782	1701.990915	-0.671723727	0.350075383	-1.918797377	0.055009982	0.766327029	3	69067148	69127113	-	protein_coding	Kpna4	3055.066545	1901.410716	1514.028982	987.3332753	1536.555732	1217.550239
ENSMUSG00000037266	102551.1247	0.584684626	0.304675805	1.919038584	0.054979451	0.766327029	4	134923591	134927671	+	protein_coding	Rsrp1	77966.33175	93196.96421	67794.0594	168179.9873	105659.5836	102509.8218
ENSMUSG00000106795	47.7654768	0.857185496	0.446398394	1.920225312	0.054829446	0.766327029	5	119826121	119832022	-	lincRNA	Gm43050	0	0.927970091	22.14955093	37.97435674	120.920631	104.6203521
ENSMUSG00000109556	218.8085862	-0.911116982	0.474340444	-1.920808134	0.054755901	0.766327029	6	82803768	82805083	-	lincRNA	Gm38843	561.0593413	322.9335917	77.88067909	108.2972396	117.4657558	125.2149096
ENSMUSG00000048668	3243.799119	0.619870902	0.322768586	1.920480893	0.054797184	0.766327029	6	128356999	128362911	-	protein_coding	Rhno1	1772.996734	2404.370506	3215.257394	4696.162117	4229.630927	3144.377038
ENSMUSG00000110105	186.4608109	-0.931250061	0.485182701	-1.919380182	0.054936237	0.766327029	7	7213016	7278289	-	protein_coding	Gm45844	606.5838931	163.322736	75.02267252	85.79391709	76.00725375	112.0343928
ENSMUSG00000035878	156.9938226	0.942589809	0.491133309	1.91921377	0.054957286	0.766327029	9	54917282	54949924	+	protein_coding	Hykk	116.8873628	7.423760728	66.4486528	385.3693981	90.69047322	275.1432881
ENSMUSG00000017686	2764.232671	-0.598635697	0.31174934	-1.920246877	0.054826723	0.766327029	11	80209018	80267907	+	protein_coding	Rhot1	3213.787279	3758.278869	3228.118423	1450.057845	2188.66342	2746.490187
ENSMUSG00000027530	2404.705793	-0.656129056	0.342053689	-1.918204881	0.055085038	0.766757191	3	10244208	10301183	-	protein_coding	Fabp12	3539.841502	3360.179699	2182.088018	1196.895466	2241.350267	1907.879806
ENSMUSG00000015947	29280.10324	0.755392797	0.393857179	1.917935833	0.055119148	0.766757191	3	96282908	96293969	-	protein_coding	Fcgr1	32374.10831	13421.23143	14240.01775	51804.05489	35519.57163	28321.63546
ENSMUSG00000026589	46.84931132	-0.941551558	0.491176182	-1.916932443	0.055246515	0.766780493	1	157506727	157568425	+	protein_coding	Sec16b	47.9853384	141.9794239	34.29607887	5.625830629	20.72925102	30.47994509
ENSMUSG00000027961	219.6180281	0.816714055	0.426336829	1.915654477	0.05540909	0.766780493	3	116562972	116583134	+	protein_coding	Lrrc39	116.8873628	112.284381	190.7719387	458.5051962	271.2077009	168.0515891
ENSMUSG00000028488	1938.736984	-0.794249384	0.414410559	-1.916576125	0.055291804	0.766780493	4	85205125	85639195	+	protein_coding	Sh3gl2	1768.075161	2297.653945	3750.419124	632.9059457	1288.668439	1894.699289
ENSMUSG00000001930	2974.241463	-0.721017382	0.37603238	-1.917434295	0.055182781	0.766780493	6	125546773	125686679	+	protein_coding	Vwf	3187.94902	3298.005703	5069.389157	2240.487048	1173.793839	2875.824008
ENSMUSG00000044465	4695.968377	0.427035093	0.222832151	1.916398022	0.055314452	0.766780493	7	105371210	105400054	-	protein_coding	Fam160a2	4172.263654	4192.568871	3536.068631	5824.141158	5582.214556	4868.553391
ENSMUSG00000025432	10.78950657	0.789795565	0.412293306	1.915615784	0.055414019	0.766780493	10	127000708	127020994	+	protein_coding	Avil	1.230393292	0	0	4.219372972	17.27437585	42.01289728
ENSMUSG00000079225	16898.02044	-0.666982576	0.3481648	-1.91570939	0.055402097	0.766780493	9	81677597	81678677	+	transcribed_processed_pseudogene	Gm9531	21973.59381	29695.04291	12441.61711	11043.50552	13045.60864	13188.75462
ENSMUSG00000040829	124.4816367	0.860454378	0.449071377	1.916074862	0.055355567	0.766780493	11	70459432	70466202	+	protein_coding	Zmynd15	2.460786584	0	62.16164295	334.7369224	158.060539	189.4699289
ENSMUSG00000045100	653.8531111	-0.691585511	0.361166412	-1.914866635	0.055509514	0.767594215	6	94500330	94604672	+	protein_coding	Slc25a26	1171.334414	694.1216281	641.6224755	600.5574196	354.9884237	460.4943055
ENSMUSG00000032565	5241.125392	0.560675014	0.292969658	1.913764787	0.055650217	0.769031594	9	105128902	105131824	-	protein_coding	Nudt16	3593.978807	4689.03287	4101.239431	7859.285388	6515.894571	4687.321285
ENSMUSG00000112945	152.1127303	0.808397744	0.42252076	1.913273432	0.055713057	0.769391803	12	70347461	70351706	+	bidirectional_promoter_lncRNA	Gm32151	70.13241766	146.6192744	77.16617745	260.1946666	218.5208545	140.0429909
ENSMUSG00000106678	46.39912473	0.821068874	0.42940966	1.912087574	0.055864962	0.770472474	5	34487313	34489722	+	TEC	Gm43457	0	0	14.29003286	119.5489009	97.60022356	46.95559108
ENSMUSG00000048930	3795.877063	0.526381558	0.275286171	1.912124955	0.055860169	0.770472474	6	113366024	113377883	-	protein_coding	Tada3	2807.757493	3363.89158	2972.326835	5246.087061	4968.974214	3416.225197
ENSMUSG00000027514	464.3587456	0.902716999	0.472637146	1.909957788	0.056138649	0.772782609	2	173206611	173218923	-	protein_coding	Zbp1	2.460786584	127.1319025	246.5030669	1931.066363	310.9387653	168.0515891
ENSMUSG00000028755	1010.84979	-0.740217063	0.387534541	-1.910067323	0.056124546	0.772782609	4	138338423	138367992	-	protein_coding	Cda	1886.192917	1316.789559	762.3732531	836.842306	481.9550863	780.9456201
ENSMUSG00000045414	2061.526908	-0.608730574	0.318720144	-1.909921873	0.056143273	0.772782609	9	94517863	94538081	-	protein_coding	Dipk2a	2313.139389	2655.8504	2668.663637	2011.23445	1036.462551	1683.811021
ENSMUSG00000078193	17412.11556	-0.887663224	0.465172769	-1.908244169	0.056359665	0.773434251	1	156366039	156366484	+	protein_coding	Gm2000	42724.17668	26554.79212	5713.869639	13811.41419	8393.619226	7274.821489
ENSMUSG00000042744	1801.281456	0.493546708	0.258655743	1.908121974	0.056375453	0.773434251	5	121220218	121368577	+	protein_coding	Hectd4	1309.138463	1746.439711	1359.696627	2371.28761	1875.997217	2145.129108
ENSMUSG00000029860	11225.05474	0.749452757	0.392563966	1.909122646	0.056246272	0.773434251	6	42349629	42360213	+	protein_coding	Zyx	9923.121902	4175.865409	9016.296234	18877.47467	9012.9056	16344.66461
ENSMUSG00000033676	445.0377311	0.878898653	0.460424738	1.908886689	0.05627671	0.773434251	7	57419691	57828802	+	protein_coding	Gabrb3	167.3334877	122.492052	478.7161008	351.6144143	652.9714072	897.0989244
ENSMUSG00000024137	6200.940478	0.591308397	0.309889	1.908129675	0.056374458	0.773434251	17	24443777	24470313	-	protein_coding	E4f1	3811.758419	5580.812127	4991.508478	6251.704286	10072.68856	6497.170998
ENSMUSG00000053604	248.6587717	-0.689097112	0.361202654	-1.907785298	0.056418972	0.773479755	6	70765719	70792232	-	protein_coding	Rpia	346.9709084	396.2432289	210.0634831	165.9620035	203.837635	168.8753714
ENSMUSG00000012819	721.1305531	0.937002583	0.491287516	1.907238739	0.056489679	0.773479755	10	60302747	60696490	-	protein_coding	Cdh23	18.45589938	244.0561339	652.3400001	1296.75396	1169.475245	945.70208
ENSMUSG00000114482	2193.932842	0.539936325	0.283093678	1.907270867	0.056485521	0.773479755	14	27551190	27552158	-	processed_pseudogene	Gm7604	2135.962755	1286.166546	1823.408193	2727.121397	2642.979505	2547.958653
ENSMUSG00000008348	75212.5647	0.643909929	0.337683949	1.906841977	0.056541054	0.773625368	5	125385964	125390202	-	protein_coding	Ubc	79555.99988	39241.99921	49767.18294	105824.687	102685.7998	74199.7193
ENSMUSG00000109108	382.9899626	0.891559117	0.46769078	1.906300391	0.056611244	0.773625368	7	6156515	6157618	+	bidirectional_promoter_lncRNA	Gm36371	63.9804512	408.30684	168.6223878	540.0797404	692.7024716	424.2478843
ENSMUSG00000021388	133.5708894	-0.894294963	0.46907256	-1.906517324	0.05658312	0.773625368	13	49544442	49567565	+	protein_coding	Aspn	2.460786584	215.2890611	481.5741074	16.87749189	25.91156378	59.31232558
ENSMUSG00000073639	6247.380945	-0.649644778	0.340893481	-1.905711944	0.056687589	0.774163011	18	6733904	6794429	+	protein_coding	Rab18	4823.141706	9301.044222	9415.702652	3656.789909	4993.15834	5294.44884
ENSMUSG00000084235	6899.1691	-0.872462484	0.458151253	-1.904311027	0.056869689	0.774627365	5	22528320	22529244	-	transcribed_processed_pseudogene	Gm15421	13923.1305	13079.73843	2346.423396	5424.707184	3444.510545	3176.504548
ENSMUSG00000029175	4034.440619	0.716351709	0.376130532	1.904529542	0.056841253	0.774627365	5	30647932	30659729	+	protein_coding	Slc35f6	1502.31021	2795.045914	4254.857284	4570.987386	5546.802086	5536.640836
ENSMUSG00000032437	3597.680868	-0.64756475	0.340006276	-1.904567052	0.056836373	0.774627365	9	115242580	115310421	-	protein_coding	Stt3b	3595.2092	4314.132953	5635.274459	2513.339833	1864.768873	3663.359887
ENSMUSG00000069270	58.66735508	0.907202125	0.476219145	1.905009771	0.056778801	0.774627365	13	23681466	23683948	-	protein_coding	H2ac6	1.230393292	21.34331209	27.86556408	147.678054	139.0587256	14.82808139
ENSMUSG00000027312	1304.459753	-0.807802869	0.424478299	-1.903048687	0.057034193	0.776164302	2	130906494	131030333	+	protein_coding	Atrn	3133.811715	1223.99255	951.0016869	616.0284538	868.9011053	1033.023004
ENSMUSG00000082729	528.9906682	-0.805099513	0.423507358	-1.901028394	0.057298294	0.776164302	X	101691544	101691850	-	processed_pseudogene	Gm14845	937.5596887	914.0505396	297.9471852	430.3760431	268.6165445	325.3940084
ENSMUSG00000102544	33.07682654	0.855337327	0.449874471	1.901279982	0.05726535	0.776164302	3	51378023	51386324	+	lincRNA	Gm5103	1.230393292	0	16.43353779	77.35517115	45.77709601	57.66476098
ENSMUSG00000040943	2348.629044	0.793982465	0.417715402	1.900773737	0.057331656	0.776164302	3	133463678	133545139	-	protein_coding	Tet2	655.7996248	1969.152533	1983.456561	2209.544979	4325.503713	2948.316851
ENSMUSG00000001211	20827.43527	0.416731158	0.219360052	1.899758662	0.057464798	0.776164302	10	78269177	78352489	-	protein_coding	Agpat3	16750.57428	16056.66648	20221.8255	25342.96052	23719.44548	22873.13933
ENSMUSG00000011837	6240.146969	0.565540268	0.297366213	1.901830951	0.057193259	0.776164302	8	4253079	4256220	+	protein_coding	Snapc2	5875.12797	3335.124507	5488.08712	7568.148653	7899.572077	7274.821489
ENSMUSG00000031565	688.5055252	-0.826566076	0.435035798	-1.899995542	0.057433705	0.776164302	8	25513653	25575718	+	protein_coding	Fgfr1	1691.790777	482.5444473	661.6285215	383.9629404	338.5777667	572.5286983
ENSMUSG00000078994	348.0182371	0.802502828	0.421825321	1.902452953	0.057111964	0.776164302	13	67387904	67399819	-	protein_coding	Zfp429	205.4756798	296.9504291	173.6238993	620.2478268	573.5092783	218.3023094
ENSMUSG00000113859	189.690632	0.75953046	0.399665622	1.900414792	0.057378707	0.776164302	13	68856532	68857557	+	processed_pseudogene	Gm7979	91.04910363	118.7801716	175.7674042	272.8527855	308.3476089	171.3467183
ENSMUSG00000020576	683.279873	-0.796632872	0.419079551	-1.900910866	0.057313689	0.776164302	12	13269132	13583811	+	protein_coding	Nbas	1584.74656	683.9139571	495.1496386	364.2725332	435.3142715	536.2822771
ENSMUSG00000098620	23.13281003	0.932410274	0.49050357	1.900924543	0.057311897	0.776164302	15	100595415	100597293	+	antisense	Gm27209	7.382359753	5.567820546	14.29003286	12.65811891	54.41428393	44.48424418
ENSMUSG00000098274	69.76272765	-0.86486856	0.455141354	-1.900219685	0.057404296	0.776164302	16	55966274	55971435	+	protein_coding	Rpl24	111.9657896	131.7717529	51.4441183	50.63247566	41.45850204	31.30372739
ENSMUSG00000062328	198.8894302	0.908331072	0.477608486	1.901831936	0.05719313	0.776164302	18	74998557	75003381	+	protein_coding	Rpl17	40.60297864	214.361091	60.01813802	206.7492756	414.5850204	257.0200775
ENSMUSG00000104043	8.539579977	0.780311227	0.410998032	1.898576553	0.057620174	0.777261128	3	84174103	84175132	+	protein_coding	Gm6525	0	0.927970091	0	15.47103423	5.182312755	29.65616279
ENSMUSG00000022033	1172.285571	-0.567950019	0.299145334	-1.898575559	0.057620304	0.777261128	14	65805836	65817822	+	protein_coding	Pbk	1288.221777	1603.532317	1383.989683	1129.385499	676.2918146	952.2923384
ENSMUSG00000030523	896.9705439	-0.78146237	0.411670319	-1.898272319	0.057660219	0.777298384	7	64153834	64269775	+	protein_coding	Trpm1	770.2262009	1231.416311	1596.196671	381.1500251	443.9514594	958.8825968
ENSMUSG00000041817	349.8620216	-0.731170469	0.385261798	-1.897853544	0.057715377	0.777540971	13	97067285	97131013	+	protein_coding	Fam169a	274.3777042	627.3077815	465.8550713	216.5944792	306.6201714	208.4169218
ENSMUSG00000002103	5566.065482	0.547962302	0.288842701	1.897095892	0.057815283	0.778385686	2	91202884	91214098	+	protein_coding	Acp2	4194.410733	3362.03564	5685.289574	7409.218938	6161.769866	6583.668139
ENSMUSG00000015757	2641.418621	-0.559146118	0.295043528	-1.895130939	0.058075057	0.779875697	10	7792890	7823135	+	protein_coding	Ppil4	2661.340691	3487.311602	3456.758949	1679.310443	2673.209663	1890.580378
ENSMUSG00000112698	13.99155584	-0.883647264	0.466156798	-1.89560094	0.058012833	0.779875697	10	12846087	12846541	+	processed_pseudogene	Gm7525	28.29904572	42.68662419	2.858006572	4.219372972	2.591156378	3.295129199
ENSMUSG00000036934	972.3636879	-0.756790927	0.399334176	-1.895131879	0.058074932	0.779875697	8	85408758	85432833	-	protein_coding	4921524J17Rik	777.6085607	2169.594073	903.1300768	658.2221836	627.0598434	698.5673901
ENSMUSG00000021280	1139.40469	-0.830823599	0.438227522	-1.895872707	0.057976879	0.779875697	12	111417016	111431678	+	protein_coding	Exoc3l4	2733.933895	1321.42941	653.0545017	900.1329006	490.5922742	737.2851582
ENSMUSG00000031880	6458.844049	0.693122019	0.365819068	1.894712657	0.05813048	0.780119245	8	104628069	104631327	-	protein_coding	Rrad	6844.677885	3316.565105	3781.857197	10314.96046	8706.285429	5788.71822
ENSMUSG00000043036	146.8587294	0.88700297	0.468402783	1.893675706	0.058268068	0.781051472	5	122108039	122140823	-	protein_coding	Ccdc63	59.05887803	83.51730819	103.6027382	73.13579817	356.7158613	205.1217926
ENSMUSG00000021589	1025.997421	-0.661173201	0.34915714	-1.893626467	0.058274608	0.781051472	13	75869536	75943925	-	protein_coding	Rhobtb3	1823.442859	1238.840071	825.2493977	701.8223709	850.7630107	715.8668184
ENSMUSG00000033182	46.02671435	0.801093655	0.423179212	1.893036405	0.058353028	0.781132808	6	88545113	88637950	-	protein_coding	Kbtbd12	1.230393292	0	10.71752465	170.1813765	2.591156378	91.43983527
ENSMUSG00000090841	1717.294356	0.621559989	0.328391936	1.892738281	0.058392683	0.781132808	10	128490859	128494145	-	protein_coding	Myl6	1043.373512	1813.253558	1047.459409	2160.318961	2462.462278	1776.89842
ENSMUSG00000044857	14667.91024	0.559788912	0.295750267	1.892775679	0.058387707	0.781132808	17	27189599	27204469	-	protein_coding	Lemd2	11721.9569	8462.15926	14470.08728	18254.41393	19970.90592	15127.93815
ENSMUSG00000034731	825.6733892	-0.739382756	0.390748441	-1.892221894	0.058461422	0.781552639	14	78558749	78732776	-	protein_coding	Dgkh	1573.673021	1086.652977	582.3188391	492.26018	497.5020245	721.6332945
ENSMUSG00000027423	9103.445145	-0.518610162	0.274154017	-1.891674497	0.058534363	0.782028064	2	144250122	144270906	-	protein_coding	Snx5	13739.80189	9866.178007	9002.720702	6839.603587	6911.477778	8260.888901
ENSMUSG00000110371	6138.621127	0.702535512	0.37144733	1.891346246	0.058578139	0.782113483	8	91688373	91689135	-	processed_pseudogene	Gm9619	4361.744221	3112.411685	5670.999541	11835.34119	6099.582113	5751.648016
ENSMUSG00000055866	75.71715287	0.888358299	0.470040623	1.889960689	0.058763218	0.782220368	1	91415981	91459324	-	protein_coding	Per2	3.691179877	0.927970091	55.01662651	133.6134774	87.23559805	173.8180652
ENSMUSG00000027384	1008.907446	-0.693550212	0.36719672	-1.888770169	0.058922632	0.782220368	2	140170648	140203689	+	protein_coding	Ndufaf5	1638.883865	1517.231099	721.6466595	794.6485763	792.0301328	589.0043443
ENSMUSG00000060913	72.84370132	0.877908292	0.464500696	1.890004256	0.058757391	0.782220368	3	19644473	19692421	+	protein_coding	Trim55	0	6.495790637	45.72810516	180.0265801	100.1913799	104.6203521
ENSMUSG00000035365	179.692827	-0.925453765	0.489941102	-1.888908199	0.058904131	0.782220368	10	88091431	88146941	-	protein_coding	Parpbp	577.0544541	245.9120741	46.4426068	22.50332252	37.13990808	149.1045962
ENSMUSG00000020169	13.71779511	-0.789062429	0.417411764	-1.890369408	0.058708572	0.782220368	10	116986313	117025040	+	protein_coding	Best3	51.67651827	0.927970091	27.15106244	0	1.727437585	0.8237823
ENSMUSG00000097308	20.99627914	0.753159536	0.398703028	1.889023865	0.058888631	0.782220368	8	4678461	4688494	+	lincRNA	Gm6410	0	0	0	73.13579817	2.591156378	50.25072028
ENSMUSG00000099708	60.62217545	0.91998794	0.486864579	1.889617729	0.058809104	0.782220368	12	83631833	83633833	-	antisense	Gm29361	44.29415852	8.351730819	35.72508215	135.0199351	77.73469133	62.60745478
ENSMUSG00000032735	213.5842125	-0.844681415	0.44701653	-1.889597715	0.058811783	0.782220368	18	61799391	61911824	-	protein_coding	Ablim3	279.2992773	284.8868179	327.2417525	202.5299026	47.50453359	140.0429909
ENSMUSG00000051133	17.80021838	-0.865059376	0.457793169	-1.889629278	0.058807559	0.782220368	19	5415564	5415759	-	processed_pseudogene	Gm6293	46.75494511	38.97474382	10.003023	0	7.773469133	3.295129199
ENSMUSG00000022245	15.08502122	-0.773271722	0.409613816	-1.887806737	0.0590519	0.783431487	9	63138169	63148961	-	protein_coding	Skor1	2.460786584	55.67820546	30.72357065	0	0	1.647564599
ENSMUSG00000020473	222.4487069	-0.685598509	0.363224763	-1.887532399	0.059088753	0.783431487	11	5861946	5872088	+	protein_coding	Aebp1	390.0346736	235.7044031	226.4970208	172.9942918	136.4675692	172.9942829
ENSMUSG00000035632	1126.962459	0.470030785	0.249301231	1.885392952	0.059376805	0.78671657	7	3645267	3661109	+	protein_coding	Cnot3	974.4714875	807.3339792	1013.877831	1161.734025	1394.042131	1410.315297
ENSMUSG00000090207	88.74755162	-0.895775821	0.47517882	-1.885134151	0.059411728	0.78671657	9	106891546	106895182	+	antisense	4930524O07Rik	137.8040487	128.9878426	121.4652793	80.16808646	49.23197118	14.82808139
ENSMUSG00000041763	1089.13639	-0.605860031	0.321444368	-1.884805245	0.059456137	0.786806635	1	43933646	44003000	+	protein_coding	Tpp2	1609.354426	1207.289088	1218.939803	572.4282665	979.4571108	947.3496446
ENSMUSG00000026994	44.82441534	0.899641516	0.47764493	1.883494329	0.059633408	0.787145787	2	66082765	66124994	-	protein_coding	Galnt3	1.230393292	24.12722237	15.0045345	21.09686486	158.060539	49.42693798
ENSMUSG00000087344	21.35673129	-0.872954942	0.463515496	-1.88333497	0.059654987	0.787145787	5	134098411	134099208	-	lincRNA	Gm15627	82.43635058	27.83910273	2.858006572	5.625830629	6.909750341	2.471346899
ENSMUSG00000045896	1636.498006	-0.66394759	0.35243193	-1.883903054	0.05957809	0.787145787	6	83805400	83831741	-	protein_coding	Paip2b	2667.492658	1847.588451	1695.512399	933.8878844	955.2729846	1719.233659
ENSMUSG00000034799	985.0524383	0.715446791	0.379773548	1.883877367	0.059581565	0.787145787	8	71624416	71671757	-	protein_coding	Unc13a	362.9660212	713.609	1007.447317	1196.895466	1244.61878	1384.778046
ENSMUSG00000023921	2397.544241	-0.405176028	0.215150088	-1.883225022	0.059669879	0.787145787	17	40934684	40961988	+	protein_coding	Mmut	2564.139621	2673.481832	3010.909924	1974.666551	1966.687691	2195.379829
ENSMUSG00000022710	2411.807284	-0.618929378	0.328763921	-1.882595197	0.059755248	0.787334675	16	8689594	8792308	-	protein_coding	Usp7	4071.371404	2836.804568	2074.19827	1535.851762	1855.267966	2097.349735
ENSMUSG00000024011	231.8360792	-0.924650475	0.49116546	-1.882564125	0.059759462	0.787334675	17	29317679	29330593	+	protein_coding	Pi16	901.8782832	141.9794239	58.58913473	113.9230702	53.55056514	121.0959981
ENSMUSG00000022607	1853.821802	-0.620944655	0.329955728	-1.881902942	0.059849195	0.787525067	15	73205101	73423280	-	protein_coding	Ptk2	1652.418191	2323.637108	2933.029245	1219.398789	1193.659371	1800.788107
ENSMUSG00000118144	8.633890304	0.795828504	0.422866682	1.881984412	0.059838132	0.787525067	18	75005177	75005604	-	processed_pseudogene	Gm50313	1.230393292	0.927970091	0	35.16144143	10.36462551	4.118911498
ENSMUSG00000037376	1920.130048	-0.550840581	0.292985326	-1.880096143	0.060094976	0.788335838	2	132804206	132816055	-	protein_coding	Trmt6	1940.330222	2263.319052	2759.405345	1165.953398	1751.621711	1640.150559
ENSMUSG00000042541	5851.099734	-0.775121066	0.412284168	-1.880065075	0.06009921	0.788335838	6	6557293	6578663	-	protein_coding	Sem1	11656.74605	8659.816889	3113.083659	4393.773721	4064.660638	3218.517445
ENSMUSG00000064262	395.9246816	-0.892920507	0.474694998	-1.88104048	0.059966412	0.788335838	6	48647233	48660875	+	protein_coding	Gimap8	1088.898064	412.0187204	230.7840307	192.684699	101.0550987	350.1074774
ENSMUSG00000069917	134.0937557	-0.923725165	0.49129372	-1.880189239	0.060082292	0.788335838	11	32296488	32297298	+	protein_coding	Hba-a2	44.29415852	138.2675436	449.4215335	101.2649513	45.77709601	25.53725129
ENSMUSG00000002763	5397.269729	0.498096767	0.264899935	1.880320457	0.060064417	0.788335838	17	46711462	46725541	+	protein_coding	Pex6	3688.71909	3940.161006	5562.395291	6285.45927	6286.145372	6620.738343
ENSMUSG00000080268	16.76047186	0.834146655	0.443859103	1.879305053	0.060202852	0.789200546	19	5041353	5049917	+	protein_coding	Brms1	0	0.927970091	7.14501643	12.65811891	51.82312755	28.00859819
ENSMUSG00000005804	2757.001459	-0.454226275	0.241736948	-1.879010545	0.060243053	0.789233039	2	122738502	122749475	+	protein_coding	Bloc1s6	3645.655325	2868.355551	3137.376715	2004.202161	2506.511936	2379.907064
ENSMUSG00000002190	408.8019951	-0.701281864	0.373391517	-1.87814086	0.060361898	0.790295137	8	83389866	83428552	+	protein_coding	Clgn	768.9958077	477.9045969	331.5287624	267.2269549	321.3033908	285.852458
ENSMUSG00000031442	2028.263495	-0.701804918	0.373785881	-1.87755866	0.060441566	0.790349021	8	12873805	13020905	+	protein_coding	Mcf2l	3194.100987	2602.028135	2034.900679	883.2554087	1290.395876	2164.899884
ENSMUSG00000048612	128.4231537	-0.919892698	0.489926104	-1.877615199	0.060433825	0.790349021	19	37899035	38043577	-	protein_coding	Myof	316.2110761	120.6361118	183.6269223	2.812915314	84.64444167	62.60745478
ENSMUSG00000002718	1669.193433	-0.63946497	0.340756454	-1.876604135	0.06057237	0.791353675	2	166906039	166946389	+	protein_coding	Cse1l	1946.482188	2280.022514	2044.189201	978.8945294	929.3614208	1836.210746
ENSMUSG00000031232	1663.484355	-0.589964609	0.314451485	-1.876170526	0.060631868	0.791353675	X	105968083	106011906	-	protein_coding	Magt1	2282.379557	2031.326529	1811.976167	947.9524609	1178.976152	1728.295265
ENSMUSG00000037017	10785.19104	0.644227568	0.343339539	1.876357063	0.060606266	0.791353675	5	138116902	138134265	+	protein_coding	Zscan21	5427.264812	6789.957156	11898.59586	14794.5281	13788.4068	12012.39349
ENSMUSG00000021743	1005.748009	0.654292225	0.349100637	1.874222375	0.060899781	0.793402564	14	12342093	12348189	-	protein_coding	Fezf2	487.2357437	856.516394	887.4110407	1641.336086	1041.644864	1120.343928
ENSMUSG00000103622	204.1996188	-0.90309895	0.481857902	-1.874201806	0.060902615	0.793402564	9	92538800	92542869	-	TEC	Gm38391	549.9858016	68.66978673	290.0876671	112.5166126	134.7401316	69.19771317
ENSMUSG00000022544	3514.960658	0.492321869	0.262627541	1.874601067	0.060847626	0.793402564	16	5244151	5255983	-	protein_coding	Eef2kmt	2687.17895	3150.458459	2777.982388	4978.860106	4162.260861	3333.023185
ENSMUSG00000081562	20.41226515	-0.917962099	0.49079281	-1.870365825	0.061433034	0.794395358	1	60522838	60523066	-	processed_pseudogene	Gm11575	50.44612498	34.33489337	12.86102957	11.25166126	8.637187926	4.942693798
ENSMUSG00000026604	361.4745324	-0.889150219	0.4757298	-1.86902359	0.061619533	0.794395358	1	189728267	189876695	+	protein_coding	Ptpn14	1066.750984	191.1618387	324.3837459	106.8907819	218.5208545	261.138989
ENSMUSG00000031253	157.1578003	-0.912280689	0.487445129	-1.871555657	0.061268103	0.794395358	X	133908425	133932446	+	protein_coding	Srpx2	447.8631584	131.7717529	133.6118073	149.0845117	50.95940876	29.65616279
ENSMUSG00000058135	2707.810191	0.625588353	0.334720136	1.868989301	0.061624303	0.794395358	3	108012254	108017973	-	protein_coding	Gstm1	2225.781466	1731.59219	2172.799497	4852.278917	2735.397416	2529.01166
ENSMUSG00000040183	122.6301813	-0.903778288	0.483518987	-1.869168146	0.061599425	0.794395358	4	32804034	32950841	-	protein_coding	Ankrd6	8.612753046	231.9925227	370.8263527	25.31623783	75.14353495	23.88968669
ENSMUSG00000048706	3698.436917	-0.542293566	0.289610287	-1.87249414	0.061138272	0.794395358	4	80910645	80955628	+	protein_coding	Lurap1l	3288.84127	4635.210605	5445.217022	2786.192619	2693.075195	3342.08479
ENSMUSG00000029020	4123.64893	-0.660444158	0.353026576	-1.870805777	0.061372007	0.794395358	4	147873598	147904704	-	protein_coding	Mfn2	4719.788669	3698.888783	7214.32309	2232.048302	2902.095143	3974.749596
ENSMUSG00000074738	2783.526588	0.671453709	0.359010127	1.870291836	0.061443303	0.794395358	4	155694341	155696481	+	protein_coding	Fndc10	1131.961829	2340.340569	2624.364535	3976.055797	2928.006707	3700.43009
ENSMUSG00000112539	9.635887818	0.840875165	0.448865565	1.87333409	0.061022265	0.794395358	10	121488985	121490147	+	lincRNA	Gm40787	0	3.711880364	1.429003286	16.87749189	25.91156378	9.885387596
ENSMUSG00000017453	1857.423533	0.811571048	0.434023587	1.86987775	0.061500796	0.794395358	11	77880614	77894096	-	protein_coding	Pipox	531.5299022	1860.580032	1142.488127	1483.812828	3698.44387	2427.686437
ENSMUSG00000053580	3477.256548	0.597614712	0.319372108	1.87121761	0.061314925	0.794395358	11	105589985	105929304	+	protein_coding	Tanc2	3184.25784	2839.588478	1997.032092	5109.660669	4635.57876	3097.421447
ENSMUSG00000015672	2970.098742	-0.830284107	0.443629207	-1.871572238	0.061265807	0.794395358	13	14608183	14613165	-	protein_coding	Mrpl32	5705.333696	5475.023537	1138.915619	1969.04072	1886.361843	1645.917035
ENSMUSG00000015396	18726.77818	0.667052891	0.35618304	1.872781171	0.061098609	0.794395358	13	43784774	43803132	+	protein_coding	Cd83	20124.31269	9801.220101	11245.54136	27649.55108	26257.91501	17282.12887
ENSMUSG00000111898	16.0080764	0.755869676	0.404293511	1.869606255	0.061538516	0.794395358	12	6005666	6006240	+	processed_pseudogene	Gm48608	1.230393292	0	0	1.406457657	60.46031548	32.95129199
ENSMUSG00000047108	8.479304301	0.783777112	0.418989007	1.870638845	0.061395157	0.794395358	15	81406925	81408299	-	protein_coding	Dnajb7	0	1.855940182	0	16.87749189	18.13809464	14.00429909
ENSMUSG00000024033	20.76154394	0.785861564	0.420018445	1.871016792	0.061342754	0.794395358	17	31255018	31277383	-	protein_coding	Rsph1	0	0	5.001511501	33.75498377	74.27981616	11.5329522
ENSMUSG00000069045	696.8351275	-0.863203514	0.461562471	-1.870176994	0.061459243	0.794395358	Y	1260770	1286629	-	protein_coding	Ddx3y	1235.314865	1395.667017	1060.320438	108.2972396	0	381.4112048
ENSMUSG00000038174	579.1574964	-0.702614499	0.377732946	-1.860082651	0.062873833	0.794614998	1	58522805	58586323	-	protein_coding	Fam126b	487.2357437	1063.453724	688.0650823	433.1889584	298.8467022	504.1547674
ENSMUSG00000026600	1298.34918	-0.692245743	0.37105611	-1.865609338	0.062096042	0.794614998	1	156424524	156474331	-	protein_coding	Soat1	1588.43774	1031.902741	2373.574458	713.0740322	903.449857	1179.656253
ENSMUSG00000026696	2080.029616	-0.587513871	0.316311558	-1.857389832	0.063255712	0.794614998	1	162570514	162599084	+	protein_coding	Vamp4	1864.045838	3450.192798	2340.707383	1395.205996	1759.39518	1670.630504
ENSMUSG00000040843	4337.882288	-0.500040895	0.269505087	-1.855404296	0.063538514	0.794614998	1	165212285	165236996	-	protein_coding	Tiprl	4718.558276	6281.429546	4442.056715	3140.619949	4100.073108	3344.556137
ENSMUSG00000036833	1699.192686	0.73785768	0.397075581	1.858229806	0.063136387	0.794614998	2	24976032	25054057	+	protein_coding	Pnpla7	658.2604114	1017.05522	1834.840219	1566.79383	2495.283592	2622.922842
ENSMUSG00000047617	6311.234105	0.503208158	0.271087424	1.856257848	0.063416814	0.794614998	2	25455140	25461094	-	protein_coding	Paxx	4370.356974	6105.115229	4899.337766	8299.506635	8109.455743	6083.632283
ENSMUSG00000039483	5501.123317	0.775889175	0.415452339	1.867576858	0.061821075	0.794614998	2	30823096	30830333	-	protein_coding	Asb6	2240.546185	2091.644585	6606.996693	6722.867601	8286.518096	7058.166744
ENSMUSG00000085135	24.03351061	-0.914071375	0.489334217	-1.867989901	0.061763479	0.794614998	2	85160777	85193325	+	antisense	Gm13713	25.83825914	77.02151755	13.57553122	12.65811891	6.046031548	9.061605297
ENSMUSG00000074876	1211.974712	0.504280219	0.271523128	1.857227496	0.063278795	0.794614998	2	122630645	122632930	+	processed_transcript	Spata5l1	1149.187335	985.5042366	816.675378	1620.239221	1244.61878	1455.623324
ENSMUSG00000115955	73.03833178	0.875090635	0.471478149	1.856057672	0.063445338	0.794614998	2	130523994	130527284	+	TEC	9530056E24Rik	1.230393292	8.351730819	51.4441183	26.72269549	168.4251646	182.0558882
ENSMUSG00000106257	66.25682299	0.793565875	0.426664017	1.859931568	0.062895208	0.794614998	3	91010082	91017184	-	unprocessed_pseudogene	Gm9023	31.9902256	37.11880364	59.30363637	80.16808646	95.87278598	93.08739987
ENSMUSG00000027893	2452.864423	-0.66170739	0.35608414	-1.858289417	0.063127926	0.794614998	3	107663117	107696560	-	protein_coding	Ahcyl1	2315.600176	3139.322818	3854.736364	1390.986623	1402.679319	2613.861237
ENSMUSG00000034437	8014.257898	-0.511071307	0.274495973	-1.861853568	0.062623733	0.794614998	3	116560934	116561426	-	processed_pseudogene	Gm9761	8751.787488	12148.98443	7740.196299	6957.74603	6572.900011	5913.933129
ENSMUSG00000096544	4811.419967	-0.614405279	0.329544312	-1.864408693	0.062264333	0.794614998	3	124385666	124385997	+	processed_pseudogene	Gm4617	7710.874762	6525.48568	3659.677416	3420.505022	3838.366314	3713.610607
ENSMUSG00000028854	1066.85932	0.733430525	0.392813384	1.867122034	0.061884548	0.794614998	4	133369705	133423702	+	protein_coding	Slc9a1	890.8047436	364.6922458	961.0047099	1547.103423	1046.827177	1590.723621
ENSMUSG00000050890	1783.09805	-0.523812938	0.282039482	-1.857232661	0.06327806	0.794614998	4	134275001	134287895	-	protein_coding	Pdik1l	1673.334877	2461.904651	2267.828215	1317.850825	1685.979083	1291.690646
ENSMUSG00000067438	7466.694544	0.623329452	0.335433048	1.858282767	0.06312887	0.794614998	5	35389107	35399730	+	protein_coding	Hmx1	4334.675569	7340.24342	5245.156562	11804.39912	9576.050253	6499.642345
ENSMUSG00000107319	26.78951961	0.87167051	0.469797441	1.855417749	0.063536595	0.794614998	5	67259970	67261262	-	antisense	Gm42670	0	10.207671	11.43202629	35.16144143	74.27981616	29.65616279
ENSMUSG00000107369	5887.916757	0.636521971	0.341695397	1.862834491	0.062485556	0.794614998	5	116632907	116633564	-	processed_pseudogene	Gstm2-ps1	4839.136818	3710.024424	4675.698752	10853.63374	5813.691193	5435.315613
ENSMUSG00000030144	76.1212973	-0.87927272	0.472696198	-1.860122258	0.062868231	0.794614998	6	123262110	123275265	+	protein_coding	Clec4d	292.8336036	18.55940182	80.73868566	22.50332252	1.727437585	40.36533268
ENSMUSG00000041420	5891.718856	0.548043469	0.294484233	1.861028225	0.062740191	0.794614998	7	16175089	16186504	+	protein_coding	Meis3	5360.823574	3633.930876	5005.08401	8479.533215	7326.062799	5544.878659
ENSMUSG00000002210	2583.9285	0.553215046	0.296214048	1.867619209	0.061815167	0.794614998	7	24399618	24422778	+	protein_coding	Smg9	2524.767036	1611.884048	1986.314568	3751.022572	3025.60693	2603.975849
ENSMUSG00000056592	1502.034096	0.66584766	0.35665521	1.866922568	0.061912402	0.794614998	7	43562255	43575461	+	protein_coding	Zfp658	803.4468198	846.308723	1652.6423	2223.609556	1851.813091	1634.384083
ENSMUSG00000108350	182.3175062	-0.905476535	0.486658604	-1.860599048	0.062800819	0.794614998	7	79922571	79924867	-	TEC	Gm44950	557.3681614	150.3311547	116.4637678	32.34852612	127.8303813	109.5630459
ENSMUSG00000098019	468.2075352	0.773517271	0.416774379	1.855961668	0.063459022	0.794614998	7	89607705	89608696	+	processed_pseudogene	Gm2546	281.7600639	194.8737191	453.7085433	953.5782916	503.5480561	421.7765374
ENSMUSG00000109123	9.29841308	0.739947371	0.397334833	1.862276625	0.062564108	0.794614998	7	100542337	100543180	-	lincRNA	Gm39059	0	0	0	21.09686486	19.86553223	14.82808139
ENSMUSG00000087177	1393.180773	0.673223757	0.362419381	1.857582105	0.063228382	0.794614998	10	39621411	39732007	-	antisense	E130307A14Rik	1095.05003	590.1889779	1358.982125	1632.89734	2166.206732	1515.759431
ENSMUSG00000015312	1533.517043	0.626836075	0.336338064	1.863708399	0.062362665	0.794614998	10	80930072	80932204	+	protein_coding	Gadd45b	1369.427734	1074.589365	1023.880854	2475.365477	2026.284287	1231.554538
ENSMUSG00000037852	28274.55622	-0.512694937	0.274402498	-1.868404774	0.061705672	0.794614998	8	64592541	64693054	-	protein_coding	Cpe	27415.62334	38974.74382	34706.20281	20729.77941	20070.23358	27750.75433
ENSMUSG00000031885	1281.137318	-0.772469789	0.414370788	-1.864199434	0.062293703	0.794614998	8	105170673	105217989	+	protein_coding	Cbfb	773.9173808	2188.153475	2169.226988	554.1443169	935.4074524	1065.974296
ENSMUSG00000017485	6272.1067	-0.590823331	0.316708676	-1.865510408	0.062109895	0.794614998	14	16365178	16435462	+	protein_coding	Top2b	8538.929448	9545.100356	5023.661052	4307.979804	5389.605266	4827.364276
ENSMUSG00000021796	579.8469521	-0.631043334	0.339693335	-1.857685358	0.063213709	0.794614998	14	34410733	34503341	-	protein_coding	Bmpr1a	631.1917589	918.6903901	623.0454327	305.2013116	500.0931809	500.8596382
ENSMUSG00000041650	951.3834248	-0.528746342	0.283796159	-1.863120148	0.062445364	0.794614998	14	122534323	122891100	+	protein_coding	Pcca	1207.01582	965.0888946	1251.092377	634.3124034	728.9786609	921.8123934
ENSMUSG00000007656	7991.439678	-0.68357835	0.366410347	-1.865608752	0.062096124	0.794614998	9	75037613	75060313	+	protein_coding	Arpp19	14729.0381	10355.21825	5530.957219	6409.227544	5808.50888	5115.688081
ENSMUSG00000038708	8409.421911	0.50215245	0.269903461	1.860489107	0.062816358	0.794614998	9	118506266	118582519	+	protein_coding	Golga4	5900.96623	7302.196646	7297.919782	8081.505698	12205.21026	9668.732851
ENSMUSG00000000120	122.0331292	0.901351718	0.485460682	1.856693552	0.063354765	0.794614998	11	95568817	95587735	-	protein_coding	Ngfr	1.230393292	76.09354746	52.15861994	309.4206846	178.7897901	114.5057397
ENSMUSG00000021215	579.0189007	-0.679699647	0.365681537	-1.858720166	0.063066814	0.794614998	13	3882017	3918220	-	protein_coding	Net1	586.8976004	791.5584876	837.3959257	265.8204972	405.0841137	587.3567797
ENSMUSG00000042700	961.0788464	0.681772646	0.366948897	1.857949843	0.063176137	0.794614998	12	82169319	82451786	+	protein_coding	Sipa1l1	953.5548015	383.2516476	749.5122236	1350.199351	1128.880462	1201.074593
ENSMUSG00000054003	272.3496376	-0.749202994	0.403664037	-1.856006296	0.063452661	0.794614998	12	111971558	112068854	+	protein_coding	Tdrd9	375.2699541	355.4125449	347.9623002	125.1747315	130.4215377	299.8567571
ENSMUSG00000022285	10558.22565	-0.549019643	0.295804949	-1.856019124	0.063450832	0.794614998	15	36770769	36796929	-	protein_coding	Ywhaz	11111.68182	14977.43727	12190.11253	7641.284452	6593.629263	10835.20859
ENSMUSG00000109179	88.10204611	-0.793875464	0.426183083	-1.862756866	0.062496481	0.794614998	15	76354431	76365201	+	protein_coding	Gm35339	397.4170334	0	102.8882366	15.47103423	10.36462551	2.471346899
ENSMUSG00000022414	6433.085516	0.598428614	0.322534949	1.855391537	0.063540335	0.794614998	15	80133126	80161707	+	protein_coding	Tab1	3654.268078	4162.873828	7000.687099	8720.037475	7915.982734	7144.663885
ENSMUSG00000022722	2425.761343	-0.741593921	0.397505543	-1.865619067	0.06209468	0.794614998	16	59612948	59639391	-	protein_coding	Arl6	2576.443554	4935.872914	2043.474699	1054.843243	2219.757297	1724.176353
ENSMUSG00000034345	11084.69872	-0.757292216	0.406737379	-1.861870224	0.062621385	0.794614998	17	6079785	6086517	+	protein_coding	Gtf2h5	20709.9799	17183.22217	6144.71413	9160.258721	7326.062799	5983.954625
ENSMUSG00000024056	497.3369101	-0.641380345	0.343924388	-1.864887654	0.062197153	0.794614998	17	71496099	71526857	-	protein_coding	Ndc80	834.2066521	547.5023537	489.4336255	354.4273296	457.7709601	300.6805394
ENSMUSG00000117476	64.45358068	-0.893804505	0.481218421	-1.857377994	0.063257395	0.794614998	17	94608184	94608497	+	processed_pseudogene	Gm9416	183.3286005	126.2039324	14.29003286	2.812915314	34.5487517	25.53725129
ENSMUSG00000043424	3509.801199	-0.640502722	0.345199325	-1.855457632	0.063530904	0.794614998	18	43475417	43477796	-	protein_coding	Eif3j2	5804.995553	4779.973939	2617.219518	2237.674133	2920.233238	2698.710814
ENSMUSG00000052713	1691.823725	0.618540606	0.332547453	1.860007044	0.062884529	0.794614998	18	54888047	54992555	-	protein_coding	Zfp608	857.5841247	1487.536056	1501.167952	1871.995142	2634.342317	1798.31676
ENSMUSG00000046982	2699.849245	-0.685126802	0.369095024	-1.856234187	0.063420185	0.794614998	18	84011626	84087706	-	protein_coding	Tshz1	4989.2448	2454.480891	2913.023199	1551.322796	1602.19836	2688.825426
ENSMUSG00000024993	1536.20023	-0.523162572	0.280213955	-1.867011132	0.061900033	0.794614998	19	60811584	60836227	+	protein_coding	Fam45a	1641.344652	1600.748407	2272.115225	1101.256346	1430.318321	1171.41843
ENSMUSG00000103735	12436.77294	0.695189777	0.374742619	1.85511266	0.06358014	0.794637811	3	12975358	12975701	+	processed_pseudogene	Gm38317	7765.012067	5098.26768	13827.7503	18421.78239	15801.73531	13706.0899
ENSMUSG00000039968	461.181105	-0.877261718	0.473041053	-1.854514977	0.06366552	0.795212039	5	20893027	20956398	-	protein_coding	Rsbn1l	1150.417728	650.5070338	201.4894633	120.9553585	274.662576	369.0544703
ENSMUSG00000109118	637.0090106	-0.841348643	0.453796345	-1.854022521	0.063735938	0.795212039	7	47008082	47009008	+	bidirectional_promoter_lncRNA	Gm32031	1250.079585	1174.810135	248.6465718	444.4406197	404.2203949	299.8567571
ENSMUSG00000021365	1423.221901	0.610673811	0.329382955	1.853993357	0.06374011	0.795212039	13	41309580	41487362	-	protein_coding	Nedd9	722.2408625	1164.602464	1363.983637	2047.802349	1459.684759	1781.017332
ENSMUSG00000035226	224.4279419	-0.884318982	0.47732788	-1.852644733	0.063933296	0.796129808	2	163859750	163918683	-	protein_coding	Rims4	461.3974846	100.2207698	421.5559694	167.3684612	52.68684635	143.3381201
ENSMUSG00000029438	1272.911656	0.650115153	0.351005207	1.852152444	0.064003935	0.796129808	5	123343833	123374992	+	protein_coding	Bcl7a	940.0204753	1053.246053	836.681424	1075.940108	2348.451397	1383.130481
ENSMUSG00000037712	4403.75041	-0.69271204	0.373896352	-1.852684673	0.063927568	0.796129808	14	45458794	45530118	-	protein_coding	Fermt2	8868.674851	4174.937439	3911.181994	3098.426219	2525.513749	3843.76821
ENSMUSG00000032413	922.5346784	-0.770379923	0.415935522	-1.852161893	0.064002579	0.796129808	9	96539299	96631617	-	protein_coding	Rasa2	2070.751911	907.554749	718.0741513	419.1243818	684.0652837	735.6375936
ENSMUSG00000035356	1605.529885	0.633181952	0.341853708	1.852201502	0.063996893	0.796129808	16	55811374	55838899	-	protein_coding	Nfkbiz	1311.59925	1224.92052	1076.753976	1217.992331	2638.660911	2163.252319
ENSMUSG00000060904	2759.429924	-0.515614604	0.278493049	-1.851445146	0.064105539	0.796446611	10	88730857	88744094	+	protein_coding	Arl1	2854.512438	4018.110494	3008.051917	1877.620972	2613.613066	2184.670659
ENSMUSG00000081929	223.7590653	-0.806165079	0.435380638	-1.851632818	0.064078567	0.796446611	11	116382749	116383205	+	processed_pseudogene	Rps11-ps2	449.0935517	335.9251729	131.4683023	136.4263927	171.0163209	118.6246512
ENSMUSG00000059921	261.860931	0.857174137	0.463390425	1.849788195	0.064344083	0.797826496	3	141465215	141834924	+	protein_coding	Unc5c	45.52455181	167.0346164	242.9305586	310.8271422	303.1652962	501.6834205
ENSMUSG00000038646	554.1785385	-0.722659769	0.390764172	-1.849350124	0.064407272	0.797826496	7	81762924	81769491	+	protein_coding	Ramac	537.6818687	1142.331182	485.1466156	347.3950413	468.9993044	343.517219
ENSMUSG00000111548	1814.603025	-0.832562987	0.450157548	-1.849492449	0.064386737	0.797826496	9	31434042	31434707	-	processed_pseudogene	Gm8162	4139.043035	2722.664247	709.5001315	1250.340857	1176.384995	889.6848837
ENSMUSG00000010142	6818.988902	0.540990951	0.292407395	1.850127459	0.064295181	0.797826496	11	61126754	61149372	+	protein_coding	Tnfrsf13b	6163.040001	3745.287287	6355.492115	8613.146693	8132.776151	7904.191166
ENSMUSG00000025875	2936.607595	-0.459654917	0.248540478	-1.849416721	0.064397663	0.797826496	13	54789376	54796776	+	protein_coding	Tspan17	3559.527794	3302.645554	3439.61091	2687.740583	1952.004471	2678.116256
ENSMUSG00000042305	3410.90543	-0.464814008	0.251784759	-1.846076821	0.064881052	0.797987695	1	134346096	134361979	-	protein_coding	Tmem183a	3822.831959	4091.420131	4073.373867	3368.466089	2303.53802	2805.802513
ENSMUSG00000026649	227.750995	0.629159784	0.34117003	1.844123834	0.065165095	0.797987695	1	171113917	171126967	+	protein_coding	Cfap126	189.480567	158.6828856	165.0498795	369.8983638	228.0217612	255.3725129
ENSMUSG00000081661	181.5511496	-0.87034853	0.47110887	-1.847446705	0.064682425	0.797987695	X	5984771	5985011	+	processed_pseudogene	Gm14450	340.818942	363.7642757	80.02418402	61.88413692	138.1950068	104.6203521
ENSMUSG00000086877	270.6200889	-0.898200464	0.487184479	-1.843655744	0.065233327	0.797987695	X	20961683	20986737	+	processed_transcript	A230072C01Rik	570.9024876	503.8877594	147.9018401	26.72269549	184.8358216	189.4699289
ENSMUSG00000025656	749.7893675	-0.707554785	0.383261951	-1.846138871	0.064872044	0.797987695	X	95048934	95196856	-	protein_coding	Arhgef9	520.4563626	1376.179645	1011.019825	596.3380466	437.041709	557.7006169
ENSMUSG00000060989	632.4224346	-0.477209491	0.258798309	-1.843943621	0.065191357	0.797987695	4	12232832	12233951	+	processed_pseudogene	Gm11847	741.9271552	816.6136801	673.7750494	590.712216	468.9993044	502.5072028
ENSMUSG00000081810	167.1285615	-0.879603285	0.475976125	-1.847998751	0.064602523	0.797987695	4	22519627	22520027	+	processed_pseudogene	Gm11878	376.5003474	296.022459	57.16013144	98.452036	88.96303563	85.67335917
ENSMUSG00000035683	445.1506871	-0.698686928	0.378928018	-1.843851325	0.06520481	0.797987695	4	44300875	44364675	+	protein_coding	Melk	575.8240608	358.1964551	785.9518074	236.2848864	329.9405788	384.706334
ENSMUSG00000034687	37.16567879	0.855177394	0.463515249	1.844982222	0.065040125	0.797987695	5	96373954	96784728	+	protein_coding	Fras1	0	4.639850455	22.86405258	43.60018737	95.87278598	56.01719638
ENSMUSG00000039917	8046.570054	0.584935564	0.317346966	1.843205157	0.065299062	0.797987695	5	135632617	135646448	+	protein_coding	Rhbdd2	3984.01348	7369.010493	7330.786858	10980.21493	9361.847993	9253.546572
ENSMUSG00000030519	6173.454408	0.765858811	0.415669049	1.842472548	0.065406058	0.797987695	7	64501705	64753878	+	protein_coding	Apba2	1699.173137	3898.402352	6750.611524	7579.400315	9564.821909	7548.317212
ENSMUSG00000109097	30.7982763	-0.762137397	0.41278623	-1.846324665	0.064845079	0.797987695	7	70178867	70337852	-	lincRNA	Gm29683	155.0295548	23.19925227	0.714501643	0	1.727437585	4.118911498
ENSMUSG00000081895	78.52321864	-0.892794041	0.484313319	-1.843422442	0.065267356	0.797987695	7	72648756	72649311	-	processed_pseudogene	Rpl17-ps10	172.2550609	148.4752146	30.00906901	45.00664503	44.91337721	30.47994509
ENSMUSG00000042308	562.3475734	0.578978968	0.313612654	1.84615946	0.064869055	0.797987695	7	127776669	127800122	+	protein_coding	Setd1a	562.2897346	428.722182	320.8112377	687.7577944	722.0689106	652.4355814
ENSMUSG00000034872	9.483892012	0.745005874	0.403097517	1.848202588	0.064573041	0.797987695	10	81335264	81343266	-	protein_coding	Gipc3	0	0	0.714501643	2.812915314	31.95759533	21.41833979
ENSMUSG00000078931	23.49717477	0.900365647	0.487217531	1.847974653	0.06460601	0.797987695	8	107044697	107048614	-	protein_coding	Pdf	3.691179877	2.783910273	19.29154436	36.56789909	44.04965842	34.59885659
ENSMUSG00000021832	2139.585908	-0.683683871	0.370994895	-1.842839026	0.065352517	0.797987695	14	45329787	45349705	+	protein_coding	Psmc6	2791.76238	3638.570727	1778.39459	1018.275344	2046.14982	1564.362587
ENSMUSG00000068245	340.4564125	0.772092294	0.418999095	1.842706353	0.065371896	0.797987695	14	59347406	59365470	-	protein_coding	Phf11d	196.8629268	163.322736	315.0952246	720.1063205	353.2609862	294.090281
ENSMUSG00000041729	1180.230643	-0.778726173	0.421297552	-1.848399472	0.064544575	0.797987695	9	62419491	62537044	-	protein_coding	Coro2b	2706.865243	1289.878426	755.9427383	953.5782916	610.6491863	764.4699741
ENSMUSG00000020253	3543.126907	0.498516241	0.270279928	1.844444185	0.065118433	0.797987695	9	106194946	106199746	-	protein_coding	Ppm1m	3148.576435	2226.200248	3275.990033	4665.220049	3756.313029	4186.461647
ENSMUSG00000058441	309.4866206	-0.878924031	0.476536232	-1.844401268	0.065124683	0.797987695	15	89059733	89073567	+	protein_coding	Panx2	753.0006949	288.5986983	310.0937131	255.9752936	45.77709601	203.474228
ENSMUSG00000038084	844.4449316	-0.651796529	0.353318258	-1.844785869	0.065068694	0.797987695	16	29579333	29654884	+	protein_coding	Opa1	711.1673229	1426.29003	1056.033428	479.6020611	635.6970313	757.8797157
ENSMUSG00000052142	8262.810838	0.588844287	0.319589951	1.842499381	0.065402137	0.797987695	17	32390658	32403583	-	protein_coding	Rasal3	7413.119586	3992.127331	7733.765784	10212.28905	9586.414879	10639.1484
ENSMUSG00000024518	28763.83046	0.520660589	0.282512896	1.842962204	0.065334529	0.797987695	18	65928276	65939787	-	protein_coding	Rax	24999.13091	23994.52264	20390.44789	38451.14589	39696.51571	25051.21973
ENSMUSG00000024926	2695.814636	0.443960132	0.240913598	1.842818904	0.065355456	0.797987695	19	5603013	5610237	-	protein_coding	Kat5	2182.7177	1940.38546	2645.799584	3142.026406	3294.223475	2969.73519
ENSMUSG00000024691	3353.431755	-0.496238444	0.26933878	-1.842432211	0.065411954	0.797987695	19	12545739	12589768	+	protein_coding	Fam111a	4860.053504	3149.530489	3914.040001	2661.017887	2550.561594	2985.387054
ENSMUSG00000017376	1890.725795	-0.780436343	0.423737004	-1.84179417	0.065505263	0.798660325	11	78567167	78697373	-	protein_coding	Nlk	3560.758188	2990.847603	1076.753976	767.9258808	1562.467296	1385.601828
ENSMUSG00000032366	9777.062461	-0.465903274	0.253057367	-1.841097454	0.065607279	0.799279536	9	67022589	67049406	-	protein_coding	Tpm1	12367.91337	9893.08914	12119.37687	8897.251139	6622.995701	8761.74854
ENSMUSG00000096842	69.91008563	-0.897910649	0.487749547	-1.840925644	0.065632456	0.799279536	13	111593533	111593611	-	processed_pseudogene	Gm10736	153.7991615	137.3395735	25.72205915	22.50332252	39.73106446	40.36533268
ENSMUSG00000058076	9579.791051	-0.459424715	0.249617799	-1.840512641	0.06569301	0.799551576	1	171127164	171150603	-	protein_coding	Sdhc	11724.41768	12924.76743	8959.850604	8449.997604	7503.98887	7915.724118
ENSMUSG00000032690	158.0240495	0.884046718	0.48069295	1.839108973	0.065899159	0.800264452	5	120730332	120749853	-	protein_coding	Oas2	19.68629268	115.0682913	115.7492662	275.6657008	289.3457955	132.6289503
ENSMUSG00000089901	223.9950013	-0.894276917	0.486169071	-1.839436054	0.065851075	0.800264452	14	43925389	43933411	+	protein_coding	Gm8113	86.12753046	612.4602601	307.9502082	70.32288286	200.3827599	66.72636628
ENSMUSG00000060377	1806.595661	-0.826891831	0.449624476	-1.839072105	0.065904581	0.800264452	14	98993869	98994318	-	protein_coding	Rpl36a-ps1	4095.97927	2677.193713	748.0832203	1458.496591	902.5861382	957.2350322
ENSMUSG00000024480	4647.143936	-0.513650633	0.279220541	-1.839587556	0.065828813	0.800264452	18	46741875	46790826	+	protein_coding	Ap3s1	5734.863135	6802.020767	4094.094415	3639.912417	3906.600099	3705.372784
ENSMUSG00000051989	2405.683497	-0.807539603	0.439186212	-1.838718023	0.065956671	0.80043241	16	92301285	92313041	+	protein_coding	Smim11	5289.460763	3564.33312	1024.595356	1586.484237	1628.109924	1341.117584
ENSMUSG00000026873	82.94566014	0.894875575	0.487202652	1.836762528	0.06624496	0.801688848	2	34893756	34914026	-	protein_coding	Phf19	6.151966461	56.60617555	30.00906901	22.50332252	253.0696062	129.3338211
ENSMUSG00000029204	7180.242318	0.601812005	0.327616969	1.836937835	0.066219073	0.801688848	5	65861212	65896700	+	protein_coding	Rhoh	6599.82962	3539.277927	6348.347098	10209.47613	9182.194484	7202.328646
ENSMUSG00000056043	814.6977499	-0.786665011	0.428092596	-1.837604803	0.066120661	0.801688848	7	35578992	35585582	-	protein_coding	Rgs9bp	1026.148006	1298.230157	977.4382477	203.9363603	537.233089	845.2006395
ENSMUSG00000037134	2877.828591	-0.607659311	0.330781421	-1.837041843	0.066203718	0.801688848	8	77549396	77581338	+	protein_coding	Prmt9	4943.720248	2488.815784	3252.411479	2064.679841	2577.336877	1940.007316
ENSMUSG00000007850	6139.760231	-0.538618705	0.293250904	-1.836716262	0.066251793	0.801688848	11	50376989	50386528	+	protein_coding	Hnrnph1	6035.079098	9598.922621	6547.693057	4095.604698	5139.126816	5422.135097
ENSMUSG00000025931	168.7003773	-0.892558427	0.487651899	-1.830318778	0.067202285	0.802922924	1	20890605	20939650	+	protein_coding	Paqr8	14.76471951	618.0280806	187.9139321	39.3808144	82.91700409	69.19771317
ENSMUSG00000079470	1425.832656	0.893549315	0.487152559	1.834228924	0.06662002	0.802922924	1	78658037	78671512	+	protein_coding	Utp14b	115.6569695	419.4424811	1591.195159	2037.957145	2992.785616	1397.958563
ENSMUSG00000043019	312.5229663	-0.687783792	0.375457544	-1.831855035	0.066973021	0.802922924	1	151755370	151822051	+	protein_coding	Edem3	388.8042803	466.7689558	347.2477985	142.0522234	315.2573593	215.0071802
ENSMUSG00000081278	7852.308703	-0.757617753	0.413595503	-1.83178431	0.066983562	0.802922924	2	3531284	3531600	+	processed_pseudogene	Gm13186	13765.64015	13485.26136	4046.222805	6329.059457	5223.771257	4263.897183
ENSMUSG00000032679	895.0423663	0.842190183	0.459263274	1.833785173	0.066685889	0.802922924	2	104095800	104115354	+	protein_coding	Cd59a	135.3432621	911.2666294	545.8792553	1455.683675	1190.204496	1131.87688
ENSMUSG00000050931	64.9504243	-0.774074252	0.422615356	-1.831628313	0.067006816	0.802922924	3	131318984	131491411	-	protein_coding	Sgms2	1.230393292	100.2207698	267.9381161	11.25166126	0	9.061605297
ENSMUSG00000011257	299.3281255	-0.884385302	0.482827794	-1.831678524	0.06699933	0.802922924	4	123262350	123298925	+	protein_coding	Pabpc4	874.8096308	369.3320962	83.59669224	160.3361729	138.1950068	169.6991537
ENSMUSG00000029130	722.5751768	-0.706069793	0.385436432	-1.831870927	0.066970653	0.802922924	5	29195991	29228457	+	protein_coding	Rnf32	754.2310881	1485.680116	563.7417964	485.2278917	542.4154017	504.1547674
ENSMUSG00000105875	138.4546359	0.730275993	0.399094209	1.8298336	0.067274825	0.802922924	5	123927417	123938388	+	protein_coding	Gm43518	99.66185667	75.16557737	112.176758	140.6457657	254.7970438	148.2808139
ENSMUSG00000035279	315.4223897	0.808542546	0.441302893	1.832171416	0.066925886	0.802922924	7	4925784	4944826	+	protein_coding	Ssc5d	81.20595729	193.945749	319.3822344	310.8271422	487.137399	500.0358559
ENSMUSG00000039405	2170.925174	0.499698081	0.273066877	1.829947617	0.067257772	0.802922924	7	89507782	89527187	-	protein_coding	Prss23	1558.908301	1925.537939	1810.547163	2676.488922	2016.783381	3037.285339
ENSMUSG00000053219	279.5492082	-0.835734183	0.455979385	-1.832833262	0.066827371	0.802922924	10	22158568	22374139	+	protein_coding	Raet1e	712.3977162	294.1665188	167.1933845	213.7815639	120.0569122	169.6991537
ENSMUSG00000019846	5027.170191	-0.695822771	0.379998766	-1.831118502	0.067082858	0.802922924	10	38965514	39110188	+	protein_coding	Lama4	8948.650414	4287.22182	6174.008698	3279.859257	2350.178835	5123.102122
ENSMUSG00000038446	1342.525949	-0.465114214	0.253497149	-1.834790711	0.066536705	0.802922924	10	40831620	40883311	-	protein_coding	Cdc40	1411.261106	1776.134754	1532.606024	1087.191769	976.8659544	1271.096088
ENSMUSG00000053684	79.20466651	0.885219703	0.483639284	1.830330439	0.067200542	0.802922924	10	121739936	121752878	+	protein_coding	BC048403	18.45589938	36.19083355	67.87765609	177.2136648	125.2392249	50.25072028
ENSMUSG00000031808	7808.091686	0.51718695	0.281996517	1.83401893	0.066651184	0.802922924	8	71568881	71587302	+	protein_coding	Slc27a1	4610.283666	7326.323868	6929.236934	8241.841871	9775.569294	9965.294479
ENSMUSG00000022089	4560.115305	0.533685811	0.290883593	1.834705786	0.066549295	0.802922924	14	70100104	70138206	+	protein_coding	Bin3	3542.302288	2901.762475	4471.351282	6669.42221	5006.977841	4768.875733
ENSMUSG00000041361	1229.794876	-0.677735492	0.36963504	-1.833526096	0.066724371	0.802922924	9	71504346	71592360	-	protein_coding	Myzap	1638.883865	1545.998172	1522.603001	879.0360357	492.3197118	1299.928469
ENSMUSG00000083016	18.05720129	0.756963313	0.413668127	1.829880679	0.067267783	0.802922924	11	60818795	60819278	-	processed_pseudogene	Gm12618	2.460786584	0	1.429003286	11.25166126	91.55419201	1.647564599
ENSMUSG00000078700	1050.784605	0.847662025	0.462473717	1.832886917	0.06681939	0.802922924	11	96916269	96965060	+	processed_transcript	D030028A08Rik	139.034442	951.1693433	756.65724	1755.259156	1473.50426	1229.083191
ENSMUSG00000114784	242.2208482	-0.901318421	0.491294774	-1.834577671	0.06656829	0.802922924	13	37581076	37589313	+	lincRNA	Gm47754	866.1968777	212.5051508	56.4456298	116.7359855	152.0145075	49.42693798
ENSMUSG00000005656	7905.578911	-0.48803562	0.266652842	-1.830228458	0.067215784	0.802922924	12	54746348	54795703	-	protein_coding	Snx6	7427.884305	10100.95444	10499.60164	6260.143032	5678.951061	7465.938982
ENSMUSG00000021135	80.00977307	0.892544638	0.487146122	1.832190791	0.066923	0.802922924	12	80953182	80968705	-	protein_coding	Slc10a1	57.82848474	30.623013	1.429003286	153.3038846	116.602037	120.2722158
ENSMUSG00000053929	18564.04901	0.504132366	0.274995131	1.833241061	0.06676673	0.802922924	15	76643394	76660117	-	protein_coding	Cyhr1	13525.71346	14425.29506	17225.20561	27157.2909	21580.01403	17470.77501
ENSMUSG00000050288	462.9591012	0.75871926	0.414735705	1.829404248	0.067339072	0.803231503	11	102604395	102608058	+	protein_coding	Fzd2	193.1717469	371.1880364	366.5393429	322.0788035	854.2178859	670.5587919
ENSMUSG00000087412	2030.512819	-0.801880276	0.438534668	-1.828544774	0.067467832	0.803393278	7	93178982	93184176	-	transcribed_processed_pseudogene	Gm15501	4383.8913	2976.000082	959.5757066	1728.536461	1083.103366	1051.969997
ENSMUSG00000020674	2277.199762	-0.703612292	0.384778559	-1.828616162	0.06745713	0.803393278	12	29937607	30017658	+	protein_coding	Pxdn	3248.238292	2168.666103	3408.887339	2295.338897	852.4904483	1689.577497
ENSMUSG00000071073	487.4675284	-0.868497178	0.474902535	-1.828790359	0.06743102	0.803393278	17	46253530	46257315	+	protein_coding	Lrrc73	1472.780771	383.2516476	260.7930997	248.9430053	385.2185815	173.8180652
ENSMUSG00000032777	2207.615904	0.628700383	0.34392741	1.828003131	0.067549082	0.803903236	7	125640953	125707780	-	protein_coding	Gtf3c1	1702.864316	1023.55101	2247.822169	2433.171747	2657.662725	3180.623459
ENSMUSG00000097974	1779.60613	0.697312958	0.381659304	1.827056098	0.067691335	0.805138211	7	99625935	99631711	+	lincRNA	Gm10605	864.9664844	1391.955136	1541.894546	3320.646529	2179.162514	1379.01157
ENSMUSG00000067367	6317.199461	-0.599721958	0.328352279	-1.826458948	0.067781159	0.805275533	5	38220469	38234306	+	protein_coding	Lyar	8388.821467	9734.406255	5263.019103	4541.451775	6028.757172	3946.740998
ENSMUSG00000112106	9.114275458	0.719723984	0.394025616	1.826591865	0.067761157	0.805275533	10	119654063	119656395	+	TEC	Gm47026	0	0	0	22.50332252	19.00181344	13.1805168
ENSMUSG00000074064	8288.027198	0.572176146	0.313313118	1.826211906	0.067818349	0.805275533	8	119394877	119411102	+	protein_coding	Mlycd	5177.494974	6399.281748	7806.644952	13064.58518	9738.429386	7541.726954
ENSMUSG00000015314	758.3212378	0.66472182	0.364160092	1.825356032	0.06794732	0.80551674	1	171917514	171953170	+	protein_coding	Slamf6	636.1133321	368.4041261	658.7705149	852.3133403	1309.39769	724.9284237
ENSMUSG00000026753	3283.286341	-0.472051689	0.258641152	-1.825122129	0.067982601	0.80551674	2	39194353	39226451	-	protein_coding	Ppp6c	4254.700005	3754.566988	3565.363199	2537.249614	2300.946863	3286.891376
ENSMUSG00000003949	332.7231524	-0.817875573	0.448286349	-1.824448982	0.068084223	0.80551674	11	90336535	90390895	-	protein_coding	Hlf	745.6183351	434.2900026	200.7749617	137.8328504	178.7897901	299.0329748
ENSMUSG00000054079	1770.940515	-0.585702548	0.321081489	-1.82415545	0.068128575	0.80551674	11	93859242	93885766	-	protein_coding	Utp18	3061.218511	1676.841954	1781.967098	1281.282926	1451.91129	1372.421311
ENSMUSG00000034757	11827.76734	0.45554665	0.24974656	1.824035735	0.06814667	0.80551674	11	102284930	102289237	+	protein_coding	Tmub2	7976.639714	11104.09011	10438.869	13594.81971	15235.13578	12617.0497
ENSMUSG00000072568	132.9878792	-0.886127425	0.48560282	-1.824798765	0.068031402	0.80551674	15	60818993	60853778	-	protein_coding	Lratd2	61.51966461	418.514511	172.9093976	21.09686486	6.909750341	116.9770866
ENSMUSG00000096361	7675.382217	-0.539887421	0.295807101	-1.825133405	0.0679809	0.80551674	17	47410362	47410737	+	processed_pseudogene	Gm5814	8369.135174	12389.32868	6991.398577	5878.993007	6377.699564	6045.738297
ENSMUSG00000039414	676.1864639	-0.778939666	0.426990243	-1.824256361	0.068113324	0.80551674	17	78752897	78835364	-	protein_coding	Heatr5b	1381.731667	831.4612015	519.4426945	232.0655134	482.818805	609.5989018
ENSMUSG00000019892	28.55594472	0.857082414	0.469949115	1.823777058	0.068185784	0.805523978	10	103046030	103236322	-	protein_coding	Lrriq1	0	7.423760728	16.43353779	46.41310269	65.64262824	35.42263889
ENSMUSG00000029212	111.815734	0.866229087	0.475033032	1.823513373	0.068225673	0.805540373	5	71658112	72149037	+	protein_coding	Gabrb1	2.460786584	94.65294928	5.001511501	268.6334125	113.1471618	186.998582
ENSMUSG00000086523	33.40067614	-0.827003613	0.45380069	-1.822393907	0.068395238	0.806637239	2	51363571	51365499	-	lincRNA	Gm13499	88.58831704	77.94948764	12.14652793	12.65811891	0	9.061605297
ENSMUSG00000063172	316.6951119	-0.836293557	0.459014356	-1.821933334	0.068465102	0.806637239	4	107253592	107279938	+	protein_coding	Hspb11	712.3977162	494.6080585	127.1812925	181.4330378	192.6092907	191.9412758
ENSMUSG00000029480	561.2644846	-0.547836289	0.300697899	-1.821882665	0.068472791	0.806637239	5	125413857	125434121	-	protein_coding	Dhx37	826.8242924	622.6679311	587.3203506	361.4596179	475.0453359	494.2693798
ENSMUSG00000030424	713.5433242	-0.649480194	0.356402881	-1.822320271	0.068406404	0.806637239	7	39449517	39477413	+	transcribed_unprocessed_pseudogene	Zfp939	1087.66767	634.7315422	976.0092444	528.8280791	685.7927213	368.230688
ENSMUSG00000026032	3821.732155	-0.797287823	0.438437464	-1.818475583	0.068991475	0.809147122	1	58586383	58595964	+	protein_coding	Ndufb3	7803.154259	6169.145165	1663.359825	3047.793743	2376.954117	1869.98582
ENSMUSG00000026893	201.0722245	-0.878179174	0.483058762	-1.817955171	0.069070985	0.809147122	2	62664284	62694109	+	protein_coding	Gca	601.6623199	216.2170312	72.87916759	118.1424432	120.920631	76.61175387
ENSMUSG00000027284	990.8119003	-0.880005073	0.483952105	-1.818372239	0.069007258	0.809147122	2	120716153	120850128	-	protein_coding	Cdan1	3111.664636	626.3798114	663.7720264	172.9942918	804.1221959	565.9384399
ENSMUSG00000107835	7.624770338	0.742198251	0.408295042	1.817798832	0.069094885	0.809147122	6	88742726	88745615	+	TEC	Gm43999	1.230393292	0	0	5.625830629	21.59296981	17.29942829
ENSMUSG00000108796	10.94180227	0.714247439	0.392896535	1.817902108	0.069079096	0.809147122	7	44117491	44119801	-	unprocessed_pseudogene	Gm45126	0	0	0	21.09686486	37.13990808	7.414040697
ENSMUSG00000110148	283.1550702	-0.796039143	0.438000505	-1.817438871	0.06914994	0.809147122	8	25101215	25109986	+	processed_transcript	5830408C22Rik	591.8191736	403.6669896	162.9063746	136.4263927	223.7031673	180.4083236
ENSMUSG00000059897	1429.7846	-0.715463473	0.393157472	-1.81978857	0.068791209	0.809147122	8	69209037	69230536	+	protein_coding	Zfp930	2911.110529	1602.604347	1065.32195	954.9847492	1266.21175	778.4742732
ENSMUSG00000021891	3402.099958	-0.630751162	0.346824418	-1.818646929	0.068965313	0.809147122	14	31473577	31495040	-	protein_coding	Mettl6	6140.892922	3908.610023	2714.391742	2372.694068	2915.050925	2360.960071
ENSMUSG00000105868	8.886769928	0.714704735	0.393210272	1.81761461	0.069123057	0.809147122	14	52258810	52264227	+	TEC	Gm43766	0	0	0	19.6904072	14.68321947	18.94699289
ENSMUSG00000086058	83.06048806	0.830772899	0.456879295	1.81836408	0.069008505	0.809147122	11	82924902	82933382	-	processed_transcript	Unc45bos	1.230393292	7.423760728	48.58611173	298.1690233	9.500906718	133.4527326
ENSMUSG00000010080	217.2226344	0.828698871	0.455797968	1.818127614	0.06904463	0.809147122	11	94489598	94499974	-	protein_coding	Epn3	230.0835456	106.7165605	57.16013144	398.027517	209.0199478	302.328104
ENSMUSG00000063698	315.7524228	-0.70432524	0.386951738	-1.82018885	0.068730251	0.809147122	19	60837276	60861479	-	protein_coding	Sfxn4	564.7505211	252.4078648	408.6949398	167.3684612	240.9775431	260.3152067
ENSMUSG00000102383	40.96665649	0.79721882	0.438852689	1.816597778	0.069278724	0.810200929	1	86826100	86829655	+	TEC	Gm38142	0	0.927970091	19.29154436	19.6904072	123.5117873	82.37822997
ENSMUSG00000026037	822.2341093	-0.560931693	0.308925402	-1.815751273	0.069408535	0.810833579	1	58462770	58505109	-	protein_coding	Orc2	1143.035368	851.8765435	1003.874808	523.2022485	576.1004346	835.3152519
ENSMUSG00000073792	235.2798726	-0.823461196	0.453575899	-1.815487105	0.069449086	0.810833579	4	99715663	99763460	+	protein_coding	Alg6	305.1375365	432.4340624	245.0740636	49.226018	196.9278847	182.8796705
ENSMUSG00000058755	2735.82953	0.636452113	0.350553785	1.81556195	0.069437595	0.810833579	11	4236419	4241026	+	protein_coding	Osm	3099.360703	1453.201162	1573.332618	3165.936186	3703.626183	3419.520326
ENSMUSG00000034101	309.6210877	-0.846722096	0.466541856	-1.814889887	0.069540833	0.811451929	2	84600070	84650765	-	protein_coding	Ctnnd1	783.7605272	376.7558569	159.3338664	151.897427	116.602037	269.376812
ENSMUSG00000008683	273.6571702	0.724759344	0.399422306	1.814518952	0.069597868	0.811664764	7	118104371	118116188	-	protein_coding	Rps15a	120.5785426	264.4714759	183.6269223	240.5042594	425.8133647	406.948456
ENSMUSG00000112039	7.391584337	0.857729662	0.472886962	1.813815415	0.069706148	0.812130879	10	108698763	108700160	-	protein_coding	Gm5136	2.460786584	1.855940182	2.143504929	14.06457657	16.41065706	7.414040697
ENSMUSG00000020928	1209.167281	-0.87717336	0.48365003	-1.813653066	0.069731155	0.812130879	11	102835848	102838040	+	protein_coding	Higd1b	429.407259	811.9738296	4119.816474	808.7131529	591.6473729	493.4455975
ENSMUSG00000024498	4905.124413	0.48983634	0.270105072	1.813502931	0.069754287	0.812130879	18	42511486	42575793	+	protein_coding	Tcerg1	4584.445407	3300.789614	4139.108018	5358.603674	5095.077157	6952.722609
ENSMUSG00000020368	15744.0416	-0.46506504	0.256641846	-1.812116956	0.069968127	0.814089404	11	50293960	50325673	-	protein_coding	Canx	17031.10395	17304.78626	21032.78487	11358.55204	11996.19031	15740.83218
ENSMUSG00000067870	3223.576057	-0.818158398	0.451545082	-1.811908558	0.070000327	0.814089404	15	90764278	90764656	-	processed_pseudogene	Rpl31-ps8	7419.271552	4707.592272	1279.672443	2627.262904	1642.793143	1664.864028
ENSMUSG00000019894	122.7911425	-0.884093957	0.488144564	-1.811131419	0.070120511	0.814198575	10	103367782	103419377	+	protein_coding	Slc6a15	71.36281095	265.399446	217.9230011	18.28394954	50.09568997	113.6819574
ENSMUSG00000025794	17579.09703	-0.787662493	0.434972373	-1.810833384	0.070166647	0.814198575	9	120571443	120574654	+	protein_coding	Rpl14	37657.4171	24244.1466	9643.628676	17035.01514	9145.054576	7749.320093
ENSMUSG00000084211	56.05993553	0.784911175	0.433340288	1.81130441	0.070093743	0.814198575	11	3625476	3625848	-	processed_pseudogene	Gm11949	34.45101218	28.76707282	45.01360351	95.63912069	68.23378461	64.25501938
ENSMUSG00000024500	8503.865316	-0.58790054	0.324683758	-1.810686634	0.070189373	0.814198575	18	42637431	43083127	-	protein_coding	Ppp2r2b	9365.753741	11350.00218	10631.06995	4073.101375	7892.662327	7710.602325
ENSMUSG00000038121	903.0551848	-0.708177452	0.391130699	-1.810590308	0.070204294	0.814198575	18	68260186	68300333	-	protein_coding	Fam210a	1769.305554	1120.0599	624.474436	538.6732827	605.4668736	760.3510626
ENSMUSG00000040506	932.6922433	0.737309477	0.407287933	1.810290504	0.070250749	0.814285965	2	91730133	91918849	+	protein_coding	Ambra1	401.1082133	506.6716697	1003.874808	946.5460033	973.4110792	1764.541686
ENSMUSG00000083407	239.481911	-0.714214124	0.395157288	-1.807417312	0.070697237	0.81674632	2	4834135	4834612	-	processed_pseudogene	Gm13176	185.7893871	445.4256437	302.9486967	195.4976143	141.649882	165.5802422
ENSMUSG00000035551	156.2453783	0.880347953	0.486958862	1.807848714	0.07063005	0.81674632	4	45809467	45826923	-	protein_coding	Igfbpl1	1.230393292	88.15715864	87.8837021	248.9430053	242.7049807	268.5530297
ENSMUSG00000034949	1265.24627	0.78528422	0.434229685	1.808453558	0.070535939	0.81674632	10	81233154	81252123	+	protein_coding	Zfr2	275.6080975	877.8597061	1293.962476	1644.149001	1578.014234	1921.884105
ENSMUSG00000097574	391.8329392	-0.851681658	0.471071077	-1.807968479	0.070611407	0.81674632	9	78175913	78178879	+	transcribed_unprocessed_pseudogene	C920006O11Rik	124.2697225	914.9785097	643.0514787	180.0265801	253.0696062	235.6017377
ENSMUSG00000025648	2207.307275	0.675551665	0.37372021	1.807640175	0.070662521	0.81674632	9	108991777	109032228	+	protein_coding	Pfkfb4	1444.481725	961.3770143	2384.291983	2151.880215	3293.359756	3008.452958
ENSMUSG00000081769	23.77541576	0.774392002	0.428256473	1.808243543	0.070568604	0.81674632	11	53783417	53859256	-	protein_coding	Gm12216	8.612753046	0	0.714501643	30.94206846	94.14534839	8.237822997
ENSMUSG00000006411	924.0536302	0.615615404	0.340863605	1.806046156	0.07091113	0.816762626	1	171370098	171388598	+	protein_coding	Nectin4	559.828948	836.101052	701.6406135	1313.631452	1379.358912	753.7608042
ENSMUSG00000028973	3899.575472	0.437868525	0.242464468	1.805908007	0.07093271	0.816762626	5	24393662	24410054	+	protein_coding	Abcb8	2961.556654	3120.763416	3733.271085	4499.258045	3981.743634	5100.86
ENSMUSG00000049553	925.8446279	0.616847199	0.341619236	1.805657102	0.070971917	0.816762626	6	71909052	71984935	+	protein_coding	Polr1a	460.1670913	826.8213511	812.3883681	1351.605809	893.9489503	1210.136198
ENSMUSG00000030423	6031.097887	-0.549958596	0.3045504	-1.805804867	0.070948825	0.816762626	7	38261995	38271423	-	protein_coding	Pop4	7340.526382	8231.094707	6327.626551	6167.316827	4685.67445	3434.348407
ENSMUSG00000116180	54.73059927	0.851330279	0.471134538	1.806979132	0.070765533	0.816762626	15	100600203	100602766	+	bidirectional_promoter_lncRNA	Gm49492	6.151966461	2.783910273	38.58308872	206.7492756	17.27437585	56.84097868
ENSMUSG00000084755	254.7436192	-0.821569169	0.454775319	-1.806538604	0.07083425	0.816762626	17	56014282	56014544	-	processed_pseudogene	Gm16276	497.0788901	453.7773745	112.8912596	185.6524107	138.1950068	140.8667732
ENSMUSG00000025083	519.4657692	-0.881785167	0.488185196	-1.806251346	0.070879088	0.816762626	19	56912360	57008228	-	protein_coding	Afap1l2	326.0542224	61.24602601	2122.06988	102.671409	155.4693827	349.2836951
ENSMUSG00000009640	5933.529587	0.46475997	0.2575487	1.804551801	0.071144846	0.818302624	4	117674680	117682273	-	protein_coding	Dmap1	4895.73491	4490.44727	5347.330297	8040.718426	7301.014954	5525.931666
ENSMUSG00000002881	2690.395142	-0.63352168	0.351398891	-1.802856233	0.071410796	0.818381572	1	52457293	52500679	-	protein_coding	Nab1	2748.698615	2363.539822	5000.082498	1648.368374	2226.667047	2155.014496
ENSMUSG00000049460	4636.294766	-0.395727421	0.219470932	-1.803097189	0.071372952	0.818381572	14	7801207	7802030	+	processed_pseudogene	Gm8396	4622.587599	5651.337854	5634.559957	3725.706334	4118.211203	4065.365649
ENSMUSG00000032394	924.0081891	0.778774975	0.432049431	1.8025136	0.071464637	0.818381572	9	65141188	65185872	+	protein_coding	Igdcc3	297.7551767	413.8746606	1088.186002	976.0816141	1252.392249	1515.759431
ENSMUSG00000018841	896.1471639	0.732505615	0.406115738	1.803686847	0.071280413	0.818381572	11	82876433	82890614	-	protein_coding	Rad51d	269.456131	644.9392132	928.852136	1220.805246	1150.473432	1162.356825
ENSMUSG00000021687	3105.645538	-0.702164239	0.389331661	-1.803511785	0.071307876	0.818381572	13	94201309	94285857	-	protein_coding	Scamp1	1921.874322	4949.792465	5179.42241	2033.737772	1819.855496	2729.190759
ENSMUSG00000115938	55.01135712	-0.886398225	0.491282506	-1.804253589	0.071191562	0.818381572	15	99706561	99706813	-	processed_pseudogene	Gm17241	142.7256219	96.50888946	17.86254108	39.3808144	13.81950068	19.77077519
ENSMUSG00000005732	6184.375953	-0.688464677	0.381910678	-1.802685067	0.071437689	0.818381572	16	18239783	18248732	-	protein_coding	Ranbp1	11762.55987	8062.204151	4014.070231	5151.854398	4179.535237	3936.031828
ENSMUSG00000091449	273.9387205	-0.852743883	0.473085963	-1.802513601	0.071464637	0.818381572	18	20682593	20682963	-	processed_pseudogene	Gm10269	615.1966461	476.0486567	89.31270538	125.1747315	181.3809464	156.5186369
ENSMUSG00000085436	861.6476508	0.592881475	0.329072516	1.80167424	0.071596673	0.818997046	2	164911353	164919953	+	antisense	Zfp335os	478.6229907	719.1768205	787.3808106	1270.031264	1109.01493	805.6590891
ENSMUSG00000078578	14067.43891	-0.433912592	0.240819818	-1.801814296	0.071574628	0.818997046	3	135438148	135468198	+	protein_coding	Ube2d3	13387.90941	18792.32231	16745.77501	11548.42382	11369.99419	12560.20872
ENSMUSG00000064208	583.465307	-0.763470503	0.423894423	-1.801086452	0.071689255	0.819082626	10	27936363	27936825	+	processed_pseudogene	Gm10145	1314.060036	657.9307945	370.1118511	462.7245692	317.8485157	378.1160756
ENSMUSG00000031983	2989.476262	0.597732352	0.331819564	1.801377664	0.071643374	0.819082626	8	124635755	124663369	-	protein_coding	2310022B05Rik	1745.928082	1967.296593	3155.239256	3767.900064	2889.139361	4411.354215
ENSMUSG00000115143	11992.2961	-0.58843359	0.326747584	-1.800881226	0.071721603	0.819082626	14	76636536	76636864	-	processed_pseudogene	Fkbp1a-ps1	18914.83608	13716.32592	11597.07617	11115.23486	6439.887317	10170.41627
ENSMUSG00000035048	3052.104956	-0.814993424	0.452625533	-1.800590917	0.071767382	0.8191583	9	102626295	102634425	+	protein_coding	Anapc13	6896.354403	4659.337827	1137.486616	2198.293318	1995.190411	1425.967161
ENSMUSG00000084215	8267.911156	0.588040212	0.32663037	1.800323136	0.07180963	0.819193606	4	10438814	10439743	-	processed_pseudogene	Gm11814	4433.107032	5890.754138	8794.086223	11226.34502	10811.16813	8452.006395
ENSMUSG00000046806	1187.859964	-0.798672633	0.443747534	-1.799835654	0.071886592	0.819624678	6	34871770	34878060	-	protein_coding	Cyren	2508.771923	1877.283494	494.435137	836.842306	791.166414	618.6605071
ENSMUSG00000026205	25.24226196	0.714203976	0.397295165	1.797665912	0.072229966	0.820954048	1	75125540	75133890	-	protein_coding	Slc23a3	1.230393292	0	0.714501643	0	62.18775307	87.32092377
ENSMUSG00000060519	4828.740506	0.629335461	0.349986118	1.798172638	0.072149654	0.820954048	1	156653616	156674356	-	protein_coding	Tor3a	2544.453328	3596.812073	4709.280329	8253.093532	4505.157222	5363.646553
ENSMUSG00000079499	587.0367217	0.880927513	0.490141903	1.79729076	0.072289472	0.820954048	2	29245106	29253006	-	processed_transcript	6530402F18Rik	17.22550609	615.2441703	97.17222345	617.4349115	1201.43284	973.7106782
ENSMUSG00000107219	8.990083825	0.703240542	0.391235488	1.797486584	0.072258406	0.820954048	6	127767541	127768905	+	antisense	Gm42738	0	0	0	14.06457657	25.04784498	14.82808139
ENSMUSG00000093589	126.6724917	-0.66384243	0.369393059	-1.797116686	0.072317097	0.820954048	14	115555922	115556522	-	processed_pseudogene	Gm18367	153.7991615	197.6576294	131.4683023	91.41974772	78.59841012	107.091699
ENSMUSG00000021033	3738.414845	0.435019457	0.241959047	1.79790532	0.072192013	0.820954048	12	87147164	87164723	+	protein_coding	Gstz1	2912.340923	2953.7288	3555.360176	4832.58851	4445.560625	3730.910035
ENSMUSG00000021290	5342.240954	-0.758393143	0.421759538	-1.798164771	0.0721509	0.820954048	12	111961374	111966977	-	protein_coding	Atp5mpl	9803.773753	8969.7589	2611.503505	3540.053923	4315.139088	2813.216553
ENSMUSG00000038425	1101.56298	0.677232176	0.376649029	1.798045723	0.072169762	0.820954048	18	70508679	70530620	-	protein_coding	Poli	892.0351369	483.4724174	1008.87632	1711.658969	925.9065456	1587.428492
ENSMUSG00000066687	19.84707858	0.797267532	0.443859983	1.796214037	0.072460483	0.822135698	9	48654296	48836222	-	protein_coding	Zbtb16	2.460786584	3.711880364	5.001511501	11.25166126	95.00906718	1.647564599
ENSMUSG00000038047	270.7854946	-0.563339396	0.31370695	-1.795750448	0.072534215	0.8225262	4	86578854	86612055	-	protein_coding	Haus6	281.7600639	319.2217113	387.9743922	180.0265801	217.6571357	238.0730846
ENSMUSG00000050608	11563.67546	-0.682891592	0.380422171	-1.795088834	0.072639548	0.823274439	4	139101813	139131113	-	protein_coding	Micos10	19698.59661	17379.02386	7399.379015	10106.80472	8102.545993	6695.702532
ENSMUSG00000004768	1022.050923	-0.771367369	0.43007038	-1.793584038	0.072879586	0.824209027	1	33719886	33742564	+	protein_coding	Rab23	2553.066081	778.5669063	795.2403287	759.4871349	614.1040615	631.8410239
ENSMUSG00000030342	18233.14707	-0.622525564	0.347021366	-1.79391134	0.072827321	0.824209027	6	125460265	125494791	-	protein_coding	Cd9	32380.26027	21465.80414	14387.91959	15157.39417	14855.96323	11151.54099
ENSMUSG00000101972	219.252581	-0.88116607	0.491275523	-1.793629091	0.07287239	0.824209027	13	21782959	21783370	-	protein_coding	H3c11	824.3635058	129.9158127	69.30665938	137.8328504	107.9648491	46.13180878
ENSMUSG00000022321	84.90342827	-0.702152031	0.391332948	-1.794257382	0.072772097	0.824209027	15	18818946	19014236	+	protein_coding	Cdh10	0	334.0692328	173.6238993	0	1.727437585	0
ENSMUSG00000030651	11.68657502	0.720884916	0.401985676	1.793309958	0.072923376	0.82425871	7	101576969	101585600	-	protein_coding	Art2b	0	0	1.429003286	2.812915314	17.27437585	48.60315568
ENSMUSG00000101413	32.2624586	0.869699177	0.485150093	1.79263941	0.0730306	0.824327905	1	136523883	136524165	+	processed_pseudogene	Gm29485	12.30393292	13.91955136	23.57855422	71.72934052	25.91156378	46.13180878
ENSMUSG00000028441	53.3913684	-0.853730422	0.476270524	-1.792532563	0.073047698	0.824327905	4	41505008	41517333	-	protein_coding	1110017D15Rik	212.8580396	41.75865409	15.0045345	2.812915314	20.72925102	27.18481589
ENSMUSG00000035435	10.60558557	0.711519201	0.396902011	1.792682279	0.073023742	0.824327905	17	24264258	24351068	-	protein_coding	Abca17	0	0	0.714501643	26.72269549	34.5487517	1.647564599
ENSMUSG00000067786	54800.57069	0.665272138	0.371415297	1.791181308	0.073264205	0.824545619	2	157560077	157562522	+	protein_coding	Nnat	26407.93123	52003.4439	41315.34301	100750.1878	60912.90413	47413.61404
ENSMUSG00000108540	3141.30591	0.665384654	0.371371093	1.791697489	0.073181437	0.824545619	7	128997335	128998021	-	processed_pseudogene	Gm4768	1338.667902	2998.271364	2525.048807	4547.077606	4703.812544	2734.957235
ENSMUSG00000022051	2805.539103	-0.619547088	0.345861659	-1.791314741	0.073242802	0.824545619	14	66985238	67008877	-	protein_coding	Bnip3l	5266.083291	2757.92711	2463.601665	2077.33796	2143.750043	2124.534551
ENSMUSG00000022024	2139.090099	-0.563862992	0.314825105	-1.791035665	0.073287572	0.824545619	14	79587690	79635196	+	protein_coding	Sugt1	2311.908996	3354.611879	2146.362936	1942.318025	1818.128058	1261.210701
ENSMUSG00000037458	1938.779344	-0.701222284	0.391539401	-1.790936701	0.073303453	0.824545619	15	38487426	38519266	-	protein_coding	Azin1	1343.589475	3753.639018	2430.020088	1122.35321	1197.114247	1785.960026
ENSMUSG00000025001	200.7941696	-0.819171902	0.457188816	-1.791758403	0.073171675	0.824545619	19	38930914	38971051	+	protein_coding	Hells	402.3386066	189.3058986	248.6465718	78.7616288	68.23378461	217.4785271
ENSMUSG00000060029	13.57992623	0.809494911	0.452231701	1.790000367	0.073453852	0.82579339	2	130543790	130563749	-	antisense	4930473A02Rik	0	7.423760728	1.429003286	29.5356108	23.3204074	19.77077519
ENSMUSG00000034390	4775.484242	0.528325485	0.295244258	1.789452194	0.07354202	0.826340571	8	117257063	117459430	+	protein_coding	Cmip	3269.154977	3114.267625	5065.816649	5908.528618	5047.572624	6247.564961
ENSMUSG00000016128	409.5325353	-0.877071217	0.490218768	-1.789142468	0.073591874	0.826456893	5	151037509	151233836	-	protein_coding	Stard13	1125.809862	109.5004707	633.0484557	108.2972396	95.00906718	385.5301163
ENSMUSG00000107577	23.25964285	0.752445564	0.420704354	1.78853762	0.073689312	0.82666369	6	116260433	116264095	-	TEC	Gm44103	1.230393292	0	6.430514787	2.812915314	30.23015774	98.85387596
ENSMUSG00000025899	1310.069836	-0.660728149	0.369412257	-1.788592925	0.073680398	0.82666369	9	3335139	3391154	+	protein_coding	Alkbh8	1464.168018	2199.289116	1325.400548	760.8935925	1410.452788	700.2149547
ENSMUSG00000003948	1263.887991	-0.729858604	0.408135211	-1.788276496	0.07373141	0.826692689	11	90249455	90278589	+	protein_coding	Mmd	1090.128457	2474.896233	1418.285761	528.8280791	770.437163	1300.752251
ENSMUSG00000026134	923.6224213	-0.458550122	0.256537133	-1.787461003	0.07386301	0.827355074	1	33453809	33669795	-	protein_coding	Prim2	1090.128457	947.4574629	1203.935269	746.829016	867.1736677	686.2106556
ENSMUSG00000042737	5212.811553	-0.805204479	0.45048412	-1.787420341	0.073869576	0.827355074	3	89259357	89267079	+	protein_coding	Dpm3	11677.66274	7837.635389	2058.479234	4300.947516	2934.916457	2467.227988
ENSMUSG00000071714	640.2659999	0.583646586	0.326590417	1.78709036	0.073922885	0.827509152	15	78282506	78305721	-	protein_coding	Csf2rb2	594.2799602	423.1543615	466.5695729	843.8745943	953.545547	560.1719638
ENSMUSG00000032846	909.2561678	0.691396941	0.386938647	1.78683868	0.073963566	0.827521777	13	107724616	107890064	-	protein_coding	Zswim6	1018.765646	378.6117971	545.1647536	1047.810955	1381.086349	1084.097506
ENSMUSG00000053199	298.0789787	-0.869259724	0.48656729	-1.78651492	0.074015924	0.827664967	9	51765336	51853856	+	protein_coding	Arhgap20	730.8536156	510.38355	89.31270538	239.0978017	64.77890944	154.04729
ENSMUSG00000025509	6644.080449	0.527578371	0.295356696	1.786241446	0.074060173	0.827717383	7	141455197	141460743	+	protein_coding	Pnpla2	5948.951568	4281.654	5704.581118	9665.17702	5993.344702	8270.774289
ENSMUSG00000033377	4279.315181	-0.64519844	0.361419806	-1.785177318	0.07423256	0.8287586	3	116918257	116968987	-	protein_coding	Palmd	7639.511952	4777.190028	3766.138161	3181.407221	2223.212172	4088.431553
ENSMUSG00000025226	4114.683817	0.549125543	0.307572872	1.785351031	0.074204396	0.8287586	19	46328183	46330446	+	protein_coding	Fbxl15	3331.905035	3340.692328	3070.21356	6729.89989	4645.943385	3569.448705
ENSMUSG00000047496	327.5171388	-0.815438848	0.45693621	-1.784579182	0.074329601	0.828766884	1	105276913	105356710	-	protein_coding	Rnf152	292.8336036	788.7745773	286.5151589	122.3618162	145.1047572	329.5129199
ENSMUSG00000103419	163.6442077	-0.794752622	0.445909612	-1.782317763	0.074697428	0.828766884	3	81000993	81001461	+	unprocessed_pseudogene	Gm29808	374.0395608	145.6913043	153.6178533	68.9164252	139.9224444	99.67765826
ENSMUSG00000105677	10.2312586	0.740004887	0.415321705	1.781763095	0.074787873	0.828766884	3	105732443	105733877	-	sense_intronic	Gm43328	0	2.783910273	0	14.06457657	19.00181344	25.53725129
ENSMUSG00000040464	404.0326784	-0.800256902	0.448590941	-1.783934603	0.074434292	0.828766884	5	5537453	5559538	-	protein_coding	Gtpbp10	858.814518	489.040238	320.0967361	111.1101549	376.5813936	268.5530297
ENSMUSG00000010307	39344.69565	0.529528889	0.297157156	1.781982624	0.074752065	0.828766884	7	47050600	47054777	+	protein_coding	Tmem86a	34582.66427	22106.10351	37557.06437	53903.89617	41499.96055	46418.48502
ENSMUSG00000019837	5031.447252	-0.475659452	0.266777131	-1.782984357	0.07458885	0.828766884	10	40247702	40258108	-	protein_coding	Gtf3c6	7434.036272	5334.900053	5002.226003	4480.974096	4102.664265	3833.882823
ENSMUSG00000045746	145.6005693	-0.831118307	0.466140849	-1.782976773	0.074590084	0.828766884	8	60983436	60985908	+	lincRNA	B230317F23Rik	84.89713716	345.2048739	187.1994305	56.25830629	121.7843498	78.25931847
ENSMUSG00000059775	10306.64248	-0.823166478	0.461305027	-1.784429886	0.074353838	0.828766884	8	107439130	107439579	-	transcribed_processed_pseudogene	Rps26-ps1	24327.33617	15373.6805	3633.240855	8812.86368	4581.164476	5111.56917
ENSMUSG00000048349	164.23649	-0.868819479	0.487537706	-1.782055969	0.074740105	0.828766884	14	104461675	104467999	-	protein_coding	Pou4f1	35.68140548	315.5098309	384.401884	95.63912069	74.27981616	79.90688307
ENSMUSG00000069919	191.664902	-0.875565533	0.491277684	-1.782221259	0.074713157	0.828766884	11	32283510	32284465	+	protein_coding	Hba-a1	59.05887803	177.2422874	651.6254985	153.3038846	71.68865978	37.07020349
ENSMUSG00000037243	3716.247419	0.439215528	0.246173597	1.784169924	0.074396058	0.828766884	11	58307068	58314627	+	protein_coding	Zfp692	2887.733057	3566.18906	2890.873648	4585.051962	4696.039075	3671.59771
ENSMUSG00000021303	389.2816588	-0.805317571	0.45182247	-1.782376099	0.07468792	0.828766884	13	13784058	13827896	+	protein_coding	Gng4	191.9413536	917.76242	503.0091567	257.3817513	288.4820767	177.1131944
ENSMUSG00000085204	191.8348689	-0.861174082	0.482996515	-1.782981979	0.074589237	0.828766884	13	111809140	111811039	+	processed_transcript	Gm15327	381.4219206	412.9466905	50.72961666	106.8907819	117.4657558	81.55444767
ENSMUSG00000099397	15595.08935	-0.594229122	0.333192345	-1.7834417	0.07451443	0.828766884	17	21967500	21968242	-	processed_pseudogene	Gm7809	12677.97248	21810.08105	23200.58285	12141.94895	9126.052762	14613.898
ENSMUSG00000027699	134.7246684	-0.86884577	0.488419896	-1.778891026	0.07525763	0.830502949	3	27097221	27153878	-	protein_coding	Ect2	100.89225	376.7558569	128.6102957	39.3808144	133.8764128	28.83238049
ENSMUSG00000029521	744.3497542	-0.590067805	0.331512558	-1.77992595	0.07508808	0.830502949	5	110839978	110874145	+	protein_coding	Chek2	762.8438412	1249.047742	737.3656956	541.486198	494.9108681	680.4441795
ENSMUSG00000087336	548.0642573	-0.734929867	0.413072696	-1.779178034	0.075210578	0.830502949	5	123332725	123344437	-	antisense	Gm15860	1026.148006	775.7829961	367.2538445	386.7758557	482.818805	249.6060368
ENSMUSG00000030265	5782.351049	-0.469277327	0.263702698	-1.779569682	0.075146412	0.830502949	6	145216698	145250239	-	protein_coding	Kras	8486.022537	6133.882301	5757.45424	4372.676856	4921.46968	5022.600681
ENSMUSG00000032041	1910.385746	0.776917441	0.436868104	1.778379865	0.075341487	0.830502949	9	35184550	35200291	-	protein_coding	Tirap	719.780076	656.0748543	2326.41735	3350.182139	2194.709452	2215.150604
ENSMUSG00000046186	954.8851978	-0.724326801	0.407171813	-1.778921768	0.075252589	0.830502949	9	78615545	78716253	+	protein_coding	Cd109	1642.575045	1262.039324	852.4004602	635.718861	347.2149546	989.3625419
ENSMUSG00000099583	114.6187826	0.793286755	0.446030374	1.778548729	0.075313776	0.830502949	13	23575762	23577011	+	protein_coding	H3c4	34.45101218	100.2207698	81.45318731	210.9686486	131.2852565	129.3338211
ENSMUSG00000059714	8398.435435	0.454211921	0.255211549	1.779746736	0.075117418	0.830502949	17	35823229	35832791	+	protein_coding	Flot1	7532.467735	5697.736359	7728.049771	10365.59293	10625.46859	8441.297225
ENSMUSG00000117187	2125.673236	-0.775556381	0.435994115	-1.77882305	0.075268777	0.830502949	17	74438284	74438639	-	processed_pseudogene	Gm4708	4500.778663	3184.793352	939.5696606	1631.490882	1258.438281	1238.968579
ENSMUSG00000040929	364.7398861	0.589497723	0.331142531	1.780193325	0.075044327	0.830502949	19	27761720	28011166	-	protein_coding	Rfx3	203.0148932	279.3189974	358.6798248	423.3437548	423.2222084	500.8596382
ENSMUSG00000053192	4238.667455	-0.646681736	0.363740705	-1.777864638	0.075426089	0.830997705	3	95219134	95232171	-	protein_coding	Mllt11	2865.585978	6886.466045	6292.61597	3683.512604	2813.995826	2889.828307
ENSMUSG00000013523	95.21338995	0.783448293	0.440808989	1.777296546	0.075519462	0.831151065	2	170346990	170427845	-	protein_coding	Bcas1	1.230393292	0	51.4441183	251.7559206	123.5117873	143.3381201
ENSMUSG00000024136	100.7056735	0.871436329	0.49025728	1.777508187	0.075484665	0.831151065	17	24440080	24443105	-	protein_coding	Dnase1l2	2.460786584	50.11038491	74.30817088	147.678054	199.5190411	130.1576034
ENSMUSG00000036894	290.1947481	-0.621912214	0.350061811	-1.776578289	0.07563765	0.83140232	3	61361637	61368430	+	protein_coding	Rap2b	473.7014175	302.5182497	310.0937131	270.0398702	180.5172276	204.2980103
ENSMUSG00000021768	50.0707719	0.805898777	0.45357944	1.776753325	0.075608834	0.83140232	14	21733393	21751181	-	protein_coding	Dusp13	0	28.76707282	5.716013144	172.9942918	68.23378461	24.71346899
ENSMUSG00000104324	12.7234762	0.70926329	0.399316747	1.776192199	0.075701244	0.83140232	15	68321380	68326333	-	TEC	Gm37320	0	0	1.429003286	30.94206846	42.32222084	1.647564599
ENSMUSG00000040828	115.872985	-0.868282079	0.488798577	-1.77635967	0.075673654	0.83140232	17	56628142	56664456	+	protein_coding	Catsperd	340.818942	41.75865409	140.042322	35.16144143	50.95940876	86.49714147
ENSMUSG00000040488	557.4166874	-0.790344724	0.445085021	-1.775716293	0.075779691	0.831827223	7	27305135	27337692	-	protein_coding	Ltbp4	1328.824756	292.3105787	665.9155313	303.794854	300.5741398	453.0802648
ENSMUSG00000094886	1403.173144	-0.803675138	0.452667463	-1.775420599	0.075828465	0.831926141	13	49945095	49945333	-	processed_pseudogene	Gm10784	3228.551999	2001.631486	585.1768457	1151.888821	825.7151657	626.0745478
ENSMUSG00000059713	3619.759958	-0.677992207	0.381942109	-1.775117722	0.075878451	0.832038239	4	135412307	135433853	-	protein_coding	Rcan3	7286.389077	3067.869121	3554.645674	2811.508857	1894.135312	3104.011705
ENSMUSG00000017830	825.79986	0.868162803	0.489207447	1.774631207	0.075958801	0.832137376	11	100694883	100704271	-	protein_coding	Dhx58	9.843146338	279.3189974	722.3611611	1748.226868	1222.162091	972.8868959
ENSMUSG00000075330	4486.631966	-0.729027429	0.410816573	-1.77458135	0.075967039	0.832137376	16	19876566	19884274	-	protein_coding	A930003A15Rik	8403.586186	6567.244334	2734.397788	2525.997952	4353.142715	2335.42282
ENSMUSG00000081650	9.344923966	0.70601401	0.398100223	1.773457961	0.076152852	0.833736248	17	35220833	35224134	+	protein_coding	Gm16181	0	0.927970091	0	11.25166126	40.59478325	3.295129199
ENSMUSG00000055670	1758.33368	-0.693476331	0.391107382	-1.773109796	0.076210515	0.83393117	11	72796225	72927120	+	protein_coding	Zzef1	3768.694654	1541.358321	1499.738949	1354.418724	1338.764128	1047.027303
ENSMUSG00000030747	1531.119951	0.524320992	0.295749078	1.772857572	0.076252311	0.83395235	7	99153657	99182719	-	protein_coding	Dgat2	1471.550378	1128.411631	1078.897481	1459.903048	1779.260713	2268.696453
ENSMUSG00000028007	1092.391638	-0.612233074	0.34557561	-1.771632766	0.076455537	0.834430227	3	117781646	117868936	-	protein_coding	Snx7	1902.18803	956.7371638	1215.367295	853.7197979	663.3360327	963.0015083
ENSMUSG00000028399	1391.073571	-0.644651906	0.363855993	-1.771722655	0.076440607	0.834430227	4	75941237	78211961	-	protein_coding	Ptprd	1210.707	2706.888755	1345.406594	915.6039348	1043.372301	1124.462839
ENSMUSG00000003436	1924.61687	0.858914701	0.484777406	1.771771312	0.076432527	0.834430227	7	28293552	28302238	-	protein_coding	Dll3	7.382359753	1291.734367	852.4004602	3904.326456	2790.675419	2701.182161
ENSMUSG00000024084	775.57555	-0.685959865	0.387058867	-1.772236532	0.076355302	0.834430227	17	79051905	79090378	+	protein_coding	Qpct	702.5545699	1436.497701	852.4004602	779.1775421	386.0823003	496.7407267
ENSMUSG00000026433	2239.819252	0.61843837	0.349451947	1.769737945	0.076770806	0.834498178	1	131867223	131872887	+	protein_coding	Rab29	1561.369088	1474.544475	2025.612158	4119.514478	2078.971134	2178.904183
ENSMUSG00000059005	420.4001879	-0.760303891	0.429438261	-1.770461463	0.076650299	0.834498178	2	75659260	75669407	+	protein_coding	Hnrnpa3	949.8636216	473.2647464	268.6526178	216.5944792	327.3494224	286.6762403
ENSMUSG00000097532	79.14252719	-0.843648439	0.476770621	-1.769505925	0.076809483	0.834498178	3	95427670	95431087	+	transcribed_unprocessed_pseudogene	Gm4349	346.9709084	10.207671	40.01209201	19.6904072	42.32222084	15.65186369
ENSMUSG00000086417	261.2505014	-0.845066197	0.477347736	-1.770336663	0.076671074	0.834498178	4	116824902	116830603	+	antisense	Gm12996	631.1917589	334.0692328	165.7643812	154.7103423	232.3403552	49.42693798
ENSMUSG00000038520	3213.003695	0.633866003	0.358049903	1.770328655	0.076672407	0.834498178	7	44834622	44849079	-	protein_coding	Tbc1d17	1414.952286	2508.303156	3256.698489	3151.87161	4683.947012	4262.249619
ENSMUSG00000040459	4812.918941	-0.725424286	0.409974304	-1.769438422	0.076820739	0.834498178	8	8665074	8690521	-	protein_coding	Arglu1	9013.861259	7447.88795	2502.899256	2829.792806	3389.232542	3693.839832
ENSMUSG00000025736	570.2097483	0.626012086	0.353530689	1.770743264	0.076603404	0.834498178	17	25828866	25831843	+	protein_coding	Jmjd8	345.7405151	324.7895318	610.8989048	589.3057584	823.1240093	727.3997706
ENSMUSG00000073374	216.2534353	-0.77369831	0.436913627	-1.770826684	0.076589527	0.834498178	17	69417401	69421632	+	lincRNA	C030034I22Rik	273.1473109	475.1206866	129.3247974	144.8651387	140.7861632	134.2765148
ENSMUSG00000035342	6398.901406	0.649747453	0.367193508	1.769496025	0.076811133	0.834498178	19	45014413	45027111	+	protein_coding	Lzts2	3675.184764	3067.869121	7380.801973	8839.586375	6852.7449	8577.221304
[truncated: 53,561 more rows]
